# Supplementary material for: Discovering opinion leaders for medical topics using news articles
Source: J Biomed Semantics. 2012 Mar 15;3:2. doi: 10.1186/2041-1480-3-2 (PMC3338075; doi:10.1186/2041-1480-3-2)
Supplement: Additional file 1 — Links to the articles used in the study. The file lists all the article links related to obesity that were provided by Intuli (http://www.intuli.com). [file 2041-1480-3-2-S1.TXT]

http://www.nature.com/ijo/journal/v32/n7s/full/ijo2008247a.html
http://goliath.ecnext.com/premium/0199/0199-6364594.html
http://goliath.ecnext.com/premium/0199/0199-6180771.html
http://www.theboltonnews.co.uk/display.var.1097251.0.move_to_tackle_obesity_problem.php
http://www.jacksonville.com/tu-online/stories/010107/opl_7036179.shtml
http://connection.ebscohost.com/content/article/1043104618.html
http://www.southcoasttoday.com/daily/01-07/01-01-07/02opinion.htm
http://goliath.ecnext.com/premium/0199/0199-6135600.html
http://ec.europa.eu/research/fp6/ssp/euro-prevob_en.htm
http://www.highbeam.com/doc/1P2-10305297.html?refid=gnews_1108
http://goliath.ecnext.com/premium/0199/0199-6706669.html
http://goliath.ecnext.com/premium/0199/0199-6303435.html
http://goliath.ecnext.com/premium/0199/0199-6432581.html
http://docs.newsbank.com/g/GooglePM/NOBB/lib00523,116638D868A0AA50.html
http://news.google.com/newspapers?id=ARsfAAAAIBAJ&amp;sjid=2qcEAAAAIBAJ&amp;pg=6671,173531&amp;dq=obesity&amp;hl=en
http://www.heartland.org/Article.cfm?artId=20404
http://goliath.ecnext.com/premium/0199/0199-6644401.html
http://news.google.com/newspapers?id=NLUNAAAAIBAJ&amp;sjid=C3IDAAAAIBAJ&amp;pg=3576,77771&amp;dq=obesity&amp;hl=en
http://www.nature.com/ijo/journal/v29/n2s/full/0803086a.html
http://news.google.com/newspapers?id=ARsfAAAAIBAJ&amp;sjid=2qcEAAAAIBAJ&amp;pg=7025,801578&amp;dq=obesity&amp;hl=en
http://www.healthcarerepublic.com/news/636903/Practical-management-type-2-diabetes/
http://goliath.ecnext.com/premium/0199/0199-6157105.html
http://goliath.ecnext.com/premium/0199/0199-6216702.html
http://goliath.ecnext.com/premium/0199/0199-6300340.html
http://goliath.ecnext.com/premium/0199/0199-6333911.html
http://www.highbeam.com/doc/1P1-132932123.html?refid=gnews_1108
http://www.hindu.com/2007/01/01/stories/2007010110780400.htm
http://www.news.com.au/heraldsun/story/0,21985,20995961-661,00.html
http://www.foxnews.com/story/0,2933,240560,00.html
http://www.news.com.au/couriermail/story/0,23739,20998637-5003426,00.html
http://www.boston.com/news/globe/editorial_opinion/editorials/articles/2007/01/01/and_now_the_good_news
http://www.chron.com/disp/story.mpl/headline/features/4437303.html
http://www.telegraph.co.uk/news/uknews/1538268/Labelling-cheese-as-junk-food-unfair.html
http://deseretnews.com/dn/view/0,1249,650219555,00.html
http://news.google.com/newspapers?id=d-0NAAAAIBAJ&amp;sjid=mXgDAAAAIBAJ&amp;pg=6672,518234&amp;dq=obesity&amp;hl=en
http://pqasb.pqarchiver.com/orlandosentinel/access/1188144001.html?dids=1188144001:1188144001&amp;FMT=ABS&amp;FMTS=ABS:FT&amp;type=current&amp;date=Jan+01%2C+2007&amp;author=Jonathan+Bor%2C+the+(Baltimore)+Sun&amp;pub=Orlando+Sentinel&amp;desc=Fast-food+diet+blamed+for+rise+in+children's+kidney+stones&amp;pqatl=google
http://docs.newsbank.com/g/GooglePM/SL/lib00170,1166C7309F58A498.html
http://pqasb.pqarchiver.com/newsday/access/1187873841.html?dids=1187873841:1187873841&amp;FMT=ABS&amp;FMTS=ABS:FT&amp;type=current&amp;date=Jan+01%2C+2007&amp;author=CARL+MACGOWAN.+STAFF+WRITER&amp;pub=Newsday+(Combined+editions)&amp;desc=Not+a+happy+start+for+all%2C+therapists+say&amp;pqatl=google
http://www.columbusdispatch.com/business-story.php?story=dispatch/2007/01/01/20070101-C4-00.html
http://docs.newsbank.com/g/GooglePM/MH/lib00245,1168FEE9AC0491E8.html
http://www.highbeam.com/doc/1P2-5766548.html?refid=gnews_1108
http://chealth.canoe.ca/channel_health_news_details.asp?news_id=19547&amp;news_channel_id=159&amp;channel_id=159&amp;article_rating=2
http://goliath.ecnext.com/premium/0199/0199-6185106.html
http://news.google.com/newspapers?id=d-0NAAAAIBAJ&amp;sjid=mXgDAAAAIBAJ&amp;pg=4896,471040&amp;dq=obesity&amp;hl=en
http://www.highbeam.com/doc/1P1-133064655.html?refid=gnews_1108
http://news.google.com/newspapers?id=LOceAAAAIBAJ&amp;sjid=oEUEAAAAIBAJ&amp;pg=6475,71341&amp;dq=obesity&amp;hl=en
http://www.nature.com/nrc/journal/v6/n5/execsumm/nrc1879.html
http://www.dnaindia.com/world/report_work-life-balance-tops-global-new-year-wish-list_1072265
http://www.highbeam.com/doc/1P1-132973293.html?refid=gnews_1108
http://www.telegram.com/apps/pbcs.dll/article?AID=/20070101/NEWS/701010328/1012
http://news.google.com/newspapers?id=Fqs1AAAAIBAJ&amp;sjid=0RMLAAAAIBAJ&amp;pg=1166,206314&amp;dq=obesity&amp;hl=en
http://news.google.com/newspapers?id=WPMeAAAAIBAJ&amp;sjid=e4YEAAAAIBAJ&amp;pg=2624,369356&amp;dq=obesity&amp;hl=en
http://www.post-gazette.com/pg/07001/749966-51.stm
http://www.nature.com/nm/journal/v13/n1/full/nm0107-16.html
http://docs.newsbank.com/g/GooglePM/ET/lib00121,11656785EAC51CA8.html
http://news.google.com/newspapers?id=BKIpAAAAIBAJ&amp;sjid=ZuwDAAAAIBAJ&amp;pg=1338,60583&amp;dq=obesity&amp;hl=en
http://docs.newsbank.com/g/GooglePM/OSBB/lib00839,116CF868C0ED1F20.html
http://news.google.com/newspapers?id=GPghAAAAIBAJ&amp;sjid=GqIFAAAAIBAJ&amp;pg=1707,204734&amp;dq=obesity&amp;hl=en
http://pqasb.pqarchiver.com/bangor/access/1188283891.html?dids=1188283891:1188283891&amp;FMT=ABS&amp;FMTS=ABS:FT&amp;type=current&amp;date=Jan+01%2C+2007&amp;author=TONI-LYNN+ROBBINS%3B+OF+THE+NEWS+STAFF&amp;pub=Bangor+Daily+News&amp;desc=Many+Mainers+to+hit+the+gym+in+'07+Fitness+clubs+see+January+membership+boost+from+New+Year's+resolutions&amp;pqatl=google
http://docs.newsbank.com/g/GooglePM/SA/lib00168,11668D3B225784E8.html
http://www.eagletribune.com/local/local_story_001094526?keyword=topstory
http://docs.newsbank.com/g/GooglePM/ME/lib00080,1166687587B95350.html
http://www.highbeam.com/doc/1P1-132938722.html?refid=gnews_1108
http://news.google.com/newspapers?id=2T8fAAAAIBAJ&amp;sjid=btAEAAAAIBAJ&amp;pg=6888,501111&amp;dq=obesity&amp;hl=en
http://news.google.com/newspapers?id=WPMeAAAAIBAJ&amp;sjid=e4YEAAAAIBAJ&amp;pg=2478,306991&amp;dq=obesity&amp;hl=en
http://www.cancernetwork.com/display/article/10162/36699
http://goliath.ecnext.com/premium/0199/0199-6129669.html
http://www.aafp.org/afp/2007/0101/p17.html
http://www.bellinghamherald.com/2007/01/01/45082/get-help-keeping-your-new-years.html
http://www.aafp.org/afp/2007/0101/p16.html
http://goliath.ecnext.com/premium/0199/0199-6438585.html
http://www.salisburypost.com/Business/New_fitness_center_opens
http://news.google.com/newspapers?id=ARsfAAAAIBAJ&amp;sjid=2qcEAAAAIBAJ&amp;pg=4085,804897&amp;dq=obesity&amp;hl=en
http://goliath.ecnext.com/premium/0199/0199-6945230.html
http://www.highbeam.com/doc/1P2-11819060.html?refid=gnews_1108
http://docs.newsbank.com/g/GooglePM/CVRB/lib00792,1166536FC0876BF8.html
http://www.heartland.org/Article.cfm?artId=20371
http://goliath.ecnext.com/premium/0199/0199-6365745.html
http://goliath.ecnext.com/premium/0199/0199-6235654.html
http://calorielab.com/news/2007/01/01/top-diet-and-food-stories-of-2006/
http://aapnews.aappublications.org/cgi/content/full/28/1/38
http://goliath.ecnext.com/premium/0199/0199-6333927.html
http://goliath.ecnext.com/premium/0199/0199-6166801.html
http://goliath.ecnext.com/premium/0199/0199-6159997.html
http://goliath.ecnext.com/premium/0199/0199-6225405.html
http://www.givemefootball.com/pfa/pfa-in-the-community-news/sixty-children-in-bexley-will-receive-free-books-f
http://www.renalandurologynews.com/rotating-shift-workers-at-increased-pca-risk/article/24614/
http://goliath.ecnext.com/premium/0199/0199-6152556.html
http://goliath.ecnext.com/premium/0199/0199-6257076.html
http://www.consumeraffairs.com/news04/2007/01/gm_mileage.html
http://goliath.ecnext.com/premium/0199/0199-6333940.html
http://goliath.ecnext.com/premium/0199/0199-6416718.html
http://goliath.ecnext.com/premium/0199/0199-6279873.html
http://www.highbeam.com/doc/1N1-118383A47575DE08.html?refid=gnews_1108
http://goliath.ecnext.com/premium/0199/0199-6223211.html
http://goliath.ecnext.com/premium/0199/0199-6209907.html
http://goliath.ecnext.com/premium/0199/0199-6277730.html
http://goliath.ecnext.com/premium/0199/0199-6199713.html
http://www.highbeam.com/doc/1P2-10628832.html?refid=gnews_1108
http://goliath.ecnext.com/premium/0199/0199-6355986.html
http://www.ajcn.org/cgi/content/abstract/81/4/799
http://www.healthcarerepublic.com/channel/gp_clinical/news/636723/
http://goliath.ecnext.com/premium/0199/0199-6235661.html
http://goliath.ecnext.com/premium/0199/0199-6279890.html
http://www.consumerreports.org/health/prescription-drugs/liothyronine/how-is-it-used.htm
http://goliath.ecnext.com/premium/0199/0199-6345979.html
http://goliath.ecnext.com/premium/0199/0199-6432580.html
http://goliath.ecnext.com/premium/0199/0199-6278047.html
http://goliath.ecnext.com/premium/0199/0199-6152576.html
http://www.growingbusiness.co.uk/ella-s-kitchen.html
http://www.highbeam.com/doc/1P2-10628757.html?refid=gnews_1108
http://goliath.ecnext.com/premium/0199/0199-6225802.html
http://goliath.ecnext.com/premium/0199/0199-6176708.html
http://www.eventmagazine.co.uk/news/623953/Profile-Damian-Norman-DMG-World-Media/
http://goliath.ecnext.com/premium/0199/0199-6688273.html
http://news.google.com/newspapers?id=ARsfAAAAIBAJ&amp;sjid=2qcEAAAAIBAJ&amp;pg=6741,877297&amp;dq=obesity&amp;hl=en
http://goliath.ecnext.com/premium/0199/0199-6406534.html
http://docs.newsbank.com/g/GooglePM/NOBB/lib00523,116638D8709D53E8.html
http://goliath.ecnext.com/premium/0199/0199-6343483.html
http://www.highbeam.com/doc/1N1-1183890FE6FCF118.html?refid=gnews_1108
http://docs.newsbank.com/g/GooglePM/OMRB/lib00786,116688720AC8FC80.html
http://goliath.ecnext.com/premium/0199/0199-6186029.html
http://goliath.ecnext.com/premium/0199/0199-6333896.html
http://goliath.ecnext.com/premium/0199/0199-6186013.html
http://www.7days.ae/storydetails.php?id=22637&amp;page=localnews&amp;title=A%20new%20year%20health%20kick
http://goliath.ecnext.com/premium/0199/0199-6216775.html
http://goliath.ecnext.com/premium/0199/0199-6387988.html
http://www.highbeam.com/doc/1P2-10628744.html?refid=gnews_1108
http://goliath.ecnext.com/premium/0199/0199-6475620.html
http://calorielab.com/news/2007/01/01/nibbles-producers-say-cheese-not-junk-food/
http://goliath.ecnext.com/premium/0199/0199-6333898.html
http://goliath.ecnext.com/premium/0199/0199-6170762.html
http://goliath.ecnext.com/premium/0199/0199-6822570.html
http://goliath.ecnext.com/premium/0199/0199-6281949.html
http://goliath.ecnext.com/premium/0199/0199-6309171.html
http://goliath.ecnext.com/premium/0199/0199-6152981.html
http://goliath.ecnext.com/premium/0199/0199-6186028.html
http://goliath.ecnext.com/premium/0199/0199-6126877.html
http://goliath.ecnext.com/premium/0199/0199-6514446.html
http://goliath.ecnext.com/premium/0199/0199-6333895.html
http://www.cmaj.ca/cgi/content/full/174/1/25
http://www.theboltonnews.co.uk/display.var.1097261.0.get_paid_to_send_child_to_school_on_a_bike.php
http://goliath.ecnext.com/premium/0199/0199-6176477.html
http://goliath.ecnext.com/premium/0199/0199-6208761.html
http://www.arabianbusiness.com/property/article/6308-you-are-what-you-eat
http://deliciouslivingmag.com/health/women/dl_article_2147/
http://goliath.ecnext.com/premium/0199/0199-6243297.html
http://connection.ebscohost.com/content/article/1043045133.html
http://goliath.ecnext.com/premium/0199/0199-6235472.html
http://docs.newsbank.com/g/GooglePM/CRGB/lib00212,1166CF24F1A17D78.html
http://goliath.ecnext.com/premium/0199/0199-6092996.html
http://goliath.ecnext.com/premium/0199/0199-6216483.html
http://www.givemefootball.com/pfa/pfa-in-the-community-news/road-safety-gift-reflects-well-on-addicks
http://goliath.ecnext.com/premium/0199/0199-6195305.html
http://www.medicalnewstoday.com/articles/59502.php
http://goliath.ecnext.com/premium/0199/0199-6167079.html
http://goliath.ecnext.com/premium/0199/0199-6190817.html
http://goliath.ecnext.com/premium/0199/0199-6503633.html
http://www.utne.com/2007-01-01/MessagesfromAbove.aspx?page=4
http://goliath.ecnext.com/premium/0199/0199-6366993.html
http://goliath.ecnext.com/premium/0199/0199-6429976.html
http://goliath.ecnext.com/premium/0199/0199-6223208.html
http://goliath.ecnext.com/premium/0199/0199-6157520.html
http://goliath.ecnext.com/premium/0199/0199-6282058.html
http://goliath.ecnext.com/premium/0199/0199-6358039.html
http://www.cardiologytoday.com/view.aspx?rID=39057
http://docs.newsbank.com/g/GooglePM/AT/lib00059,11663280C543CB28.html
http://www.jaapa.com/is-chocolate-really-good-for-me/article/137378/
http://www.newsonline.co.za/article_detail.asp?Article_ID=941
http://goliath.ecnext.com/premium/0199/0199-6152999.html
http://www.orthosupersite.com/view.aspx?rid=20041
http://goliath.ecnext.com/premium/0199/0199-6225422.html
http://connection.ebscohost.com/content/article/1043104643.html
http://www.jacksonville.com/tu-online/stories/010107/opl_6755445.shtml
http://www.jacksonville.com/tu-online/stories/010107/opl_7049630.shtml
http://www.psychiatrictimes.com/legacy/196901885?articleID=196901885
http://goliath.ecnext.com/premium/0199/0199-6225420.html
http://www.heartland.org/Article.cfm?artId=20375
http://www.orthosupersite.com/view.aspx?rid=20054
http://goliath.ecnext.com/premium/0199/0199-6706668.html
http://goliath.ecnext.com/premium/0199/0199-6224352.html
http://www.leedstoday.net/ViewArticle2.aspx?SectionID=39&amp;ArticleID=1951646
http://www.businessinsurance.com/article/20070101/AWARDS05/903059995
http://www.register-herald.com/opinion/local_story_001223028.html?keyword=topstory
http://news.google.com/newspapers?id=6oYnAAAAIBAJ&amp;sjid=WQQGAAAAIBAJ&amp;pg=3681,193061&amp;dq=obesity&amp;hl=en
http://goliath.ecnext.com/premium/0199/0199-6225435.html
http://www.orthosupersite.com/view.aspx?rid=20038
http://www.renalandurologynews.com/hyperuricemia-linked-to-ckd-in-african-americans/article/24599/
http://goliath.ecnext.com/premium/0199/0199-6225799.html
http://goliath.ecnext.com/premium/0199/0199-6186024.html
http://goliath.ecnext.com/premium/0199/0199-6225477.html
http://goliath.ecnext.com/premium/0199/0199-7242305.html
http://docs.newsbank.com/g/GooglePM/DPIB/lib00762,11697FDB0B8F6960.html
http://goliath.ecnext.com/premium/0199/0199-6253160.html
http://goliath.ecnext.com/premium/0199/0199-6278044.html
http://goliath.ecnext.com/premium/0199/0199-6100909.html
http://goliath.ecnext.com/premium/0199/0199-6224353.html
http://www.courierpress.com/news/2007/jan/01/new-year-welcomes-tips-for-healthier-lifestyle/
http://www.aafp.org/afp/2007/0101/p28.html
http://news.google.com/newspapers?id=5aYlAAAAIBAJ&amp;sjid=NjwDAAAAIBAJ&amp;pg=4767,2326888&amp;dq=obesity&amp;hl=en
http://www.sunstar.com.ph/static/bag/2007/01/01/oped/dr..victor.dumaguing.to.your.health.html
http://www.naturalnews.com/021372_trans_fat_ban.html
http://docs.newsbank.com/g/GooglePM/BMAB/lib00795,1166F69A5B18E7A8.html
http://calorielab.com/news/2007/01/01/the-enviga-code-the-coming-of-the-anti-coke/
http://www.nationalledger.com/artman/publish/article_272610724.shtml
http://aapnews.aappublications.org/cgi/content/full/28/1/32
http://www.arabianbusiness.com/property/article/5780-spotlight-on-zyprexa-as-lilly-denies-cover-up-
http://www.independentmail.com/news/2007/jan/01/community-showing-early-interest-shrinkdown/
http://www.orthosupersite.com/view.aspx?rid=20031
http://goliath.ecnext.com/premium/0199/0199-6253323.html
http://goliath.ecnext.com/premium/0199/0199-6984158.html
http://goliath.ecnext.com/premium/0199/0199-6285126.html
http://goliath.ecnext.com/premium/0199/0199-6216701.html
http://goliath.ecnext.com/premium/0199/0199-6227598.html
http://docs.newsbank.com/g/GooglePM/BGDB/lib01347,116652069E47E078.html
http://goliath.ecnext.com/premium/0199/0199-6247573.html
http://goliath.ecnext.com/premium/0199/0199-6166873.html
http://goliath.ecnext.com/premium/0199/0199-6266038.html
http://goliath.ecnext.com/premium/0199/0199-6637216.html
http://goliath.ecnext.com/premium/0199/0199-6189271.html
http://goliath.ecnext.com/premium/0199/0199-6264373.html
http://goliath.ecnext.com/premium/0199/0199-6426266.html
http://goliath.ecnext.com/premium/0199/0199-6300311.html
http://goliath.ecnext.com/premium/0199/0199-6225782.html
http://g1.globo.com/Noticias/Brasil/0,,AA1404924-5598,00.html
http://www.chinadaily.com.cn/world/2007-01/02/content_773519.htm
http://www.emaxhealth.com/109/8859.html
http://www.cbc.ca/health/story/2007/01/02/rimonabant.html
http://timesofindia.indiatimes.com/india/Infertility-hormonal-disorders-in-women-linked-to-obesity/articleshow/1014951.cms
http://www.cypnow.co.uk/Archive/624044/Obesity-Guidance-Urges-Far-Reaching-Change/
http://www.cmaj.ca/cgi/content/full/176/1/65-a
http://www.easier.com/view/Lifestyle/Health_and_Fitness/Diet/article-91293.html
http://www.sligoweekender.ie/news/story.asp?j=31259&amp;cat=news
http://www2.canada.com/theprovince/news/story.html?id=a2762283-2ef8-4ee5-804d-afae57d0af31
http://news.google.com/newspapers?id=SJkEAAAAIBAJ&amp;sjid=GD8DAAAAIBAJ&amp;pg=5323,17585&amp;dq=obesity&amp;hl=en
http://news.google.com/newspapers?id=hqgmAAAAIBAJ&amp;sjid=qwkEAAAAIBAJ&amp;pg=6326,354344&amp;dq=obesity&amp;hl=en
http://docs.newsbank.com/g/GooglePM/SR/lib00139,11679165EFCF3A30.html
http://news.bbc.co.uk/1/hi/health/6225695.stm
http://www.timesonline.co.uk/article/0,,8122-2526456,00.html
http://www.diabetesincontrol.com/articles/diabetes-news/4438&amp;Itemid=8&amp;action=1
http://www.eurekalert.org/pub_releases/2007-01/jws-rds010207.php
http://www.naturalproductsmarketplace.com/articles/2007/01/fighting-metabolic-syndrome-naturally.aspx
http://www.theglobeandmail.com/servlet/story/RTGAM.20070102.hheart03/BNStory/specialScienceandHealth/home
http://www.washingtonpost.com/wp-dyn/content/article/2006/12/29/AR2006122901722.html
http://www.washingtonpost.com/wp-dyn/content/article/2006/12/29/AR2006122901739.html
http://pqasb.pqarchiver.com/latimes/access/1188056981.html?dids=1188056981:1188056981&amp;FMT=ABS&amp;FMTS=ABS:FT&amp;type=current&amp;date=Jan+02%2C+2007&amp;author=Barry+Glassner&amp;pub=Los+Angeles+Times&amp;desc=Going+on+a+diet+is+no+cinch%3B+The+perennial+resolution+may+in+fact+make+people+heavier+and+less+healthy.&amp;pqatl=google
http://pqasb.pqarchiver.com/chicagotribune/access/1188093041.html?dids=1188093041:1188093041&amp;FMT=ABS&amp;FMTS=ABS:FT&amp;type=current&amp;date=Jan+02%2C+2007&amp;author=Leslie+Mann%2C+Special+to+the+Tribune&amp;pub=Chicago+Tribune&amp;desc=Put+a+cork+in+it%3F+%3B+Yes%2C+drinking+red+wine+is+healthy%2C+but+facts+are+far+from+declaring+it+a+cure-all&amp;pqatl=google
http://pqasb.pqarchiver.com/washingtonpost/access/1188082981.html?dids=1188082981:1188082981&amp;FMT=ABS&amp;FMTS=ABS:FT&amp;type=current&amp;date=Jan+02%2C+2007&amp;author=&amp;pub=The+Washington+Post&amp;desc=A+weekly+digest+of+new+research+on+major+health+topics&amp;pqatl=google
http://www.forbes.com/facesinthenews/2007/01/02/sanofi-aventis-dehecq-face-cx_po_0102autofacescan01.html
http://www.moneycontrol.com/india/news/pressnews/ranbaxysciencefoundationnonprofitorganization/ranbaxypresentsawardpublichealthtoksrinathreddy/market/stocks/article/259232
http://www.highbeam.com/doc/1P1-132955030.html?refid=gnews_1108
http://www.nytimes.com/2007/01/02/business/02bulb.html?fta=y
http://www.nytimes.com/2007/01/02/health/02essa.html
http://www.washingtonpost.com/wp-dyn/content/article/2007/01/02/AR2007010200428.html
http://www.washingtonpost.com/wp-dyn/content/article/2006/12/29/AR2006122901745.html
http://www.newvision.co.ug/PA/9/34/540782
http://www.projo.com/news/content/shapeupri_01-02-07_BE3LTSM.2c4fb59.html
http://www.mirror.co.uk/life-style/sex-health/2007/01/02/25-best-diet-tips-ever-115875-18365496/
http://www.highbeam.com/doc/1P1-133020823.html?refid=gnews_1108
http://www.highbeam.com/doc/1P2-5766947.html?refid=gnews_1108
http://www.nature.com/ejcn/journal/v63/n2/full/1602921a.html
http://news.google.com/newspapers?id=eO0NAAAAIBAJ&amp;sjid=mXgDAAAAIBAJ&amp;pg=3146,916489&amp;dq=obesity&amp;hl=en
http://docs.newsbank.com/g/GooglePM/DM/lib00375,1166B61B98607698.html
http://www.canada.com/victoriatimescolonist/news/story.html?id=4e32a023-8454-4488-9545-7bfbe395fe99&amp;k=95520
http://www.dailymail.co.uk/health/article-425949/Are-brave-doomsday-test.html
http://www.highbeam.com/doc/1P2-5767006.html?refid=gnews_1108
http://www.highbeam.com/doc/1P2-10754061.html?refid=gnews_1108
http://pqasb.pqarchiver.com/orlandosentinel/access/1188142751.html?dids=1188142751:1188142751&amp;FMT=ABS&amp;FMTS=ABS:FT&amp;type=current&amp;date=Jan+02%2C+2007&amp;author=Dr.+Mitchell+Hecht%2C+Special+to+the+Sentinel&amp;pub=Orlando+Sentinel&amp;desc=Cold+viruses+are+sneaky+survivors&amp;pqatl=google
http://docs.newsbank.com/g/GooglePM/DSNB/lib00496,1166A995E3344888.html
http://docs.newsbank.com/g/GooglePM/CSTB/lib00224,11668C94C9D906D0.html
http://pqasb.pqarchiver.com/thestar/access/1188105431.html?dids=1188105431:1188105431&amp;FMT=ABS&amp;FMTS=ABS:FT&amp;type=current&amp;date=Jan+02%2C+2007&amp;author=DR.+LOUISE+LANGLAIS&amp;pub=The+Record&amp;desc=Clinic's+fat+cat+is+now+on+road+to+good+health&amp;pqatl=google
http://www.highbeam.com/doc/1P2-5767021.html?refid=gnews_1108
http://docs.newsbank.com/g/GooglePM/GB/lib00156,11670019026B8D78.html
http://www.eastvalleytribune.com/index.php?sty=81594
http://docs.newsbank.com/g/GooglePM/CS/lib00042,1166DA247396C980.html
http://calorielab.com/news/2007/01/02/nibbles-diet-articles-bad-for-teens/
http://www.canada.com/ottawacitizen/story.html?id=a7ee2d70-b29c-4611-8a2d-2fff995db716&amp;k=0
http://news.google.com/newspapers?id=d4EVAAAAIBAJ&amp;sjid=tfADAAAAIBAJ&amp;pg=5806,165334&amp;dq=obesity&amp;hl=en
http://news.google.com/newspapers?id=BaIpAAAAIBAJ&amp;sjid=ZuwDAAAAIBAJ&amp;pg=5088,188096&amp;dq=obesity&amp;hl=en
http://docs.newsbank.com/g/GooglePM/BCAB/lib00760,116680CBAA9375B8.html
http://goliath.ecnext.com/premium/0199/0199-6137326.html
http://pqasb.pqarchiver.com/registerguard/access/1192879261.html?dids=1192879261:1192879261&amp;FMT=ABS&amp;FMTS=ABS:FT&amp;type=current&amp;date=Jan+02%2C+2007&amp;author=The+Register-Guard&amp;pub=Register-Guard&amp;desc=LETTERS+IN+THE+EDITOR'S+MAILBAG&amp;pqatl=google
http://news.google.com/newspapers?id=F6s1AAAAIBAJ&amp;sjid=0RMLAAAAIBAJ&amp;pg=3440,392111&amp;dq=obesity&amp;hl=en
http://docs.newsbank.com/g/GooglePM/SCPB/lib01105,1166FF231C5C8F20.html
http://pqasb.pqarchiver.com/ydr/access/1189002531.html?dids=1189002531:1189002531&amp;FMT=ABS&amp;FMTS=ABS:FT&amp;type=current&amp;date=Jan+02%2C+2007&amp;author=&amp;pub=York+Daily+Record&amp;desc=TEEN+PULSE+You+say+you+made+a+resolution%3F&amp;pqatl=google
http://www.marinij.com/ci_4937619
http://www.ivanhoe.com/channels/p_channelstory.cfm?storyid=15197
http://www.medicalnewstoday.com/medicalnews.php?newsid=59864
http://www.highbeam.com/doc/1P2-10313872.html?refid=gnews_1108
http://www.zwire.com/site/news.cfm?newsid=17660262&amp;BRD=1142&amp;PAG=461&amp;dept_id=567520&amp;rfi=6
http://www.chattanoogan.com/articles/article_99105.asp
http://goliath.ecnext.com/premium/0199/0199-6101770.html
http://www.caterersearch.com/Articles/2007/02/01/311234/Hull-votes-to-call-halt-to-free-school-meals-programme.htm
http://www.highbeam.com/doc/1P2-10050381.html?refid=gnews_1108
http://www.highbeam.com/doc/1N1-11838910128E4E20.html?refid=gnews_1108
http://www.loislaw.com/gpc/index.htp?dockey=19936601@VTCODE
http://www.genengnews.com/news/bnitem.aspx?name=10917498
http://www.diabetesincontrol.com/articles/newsflash/4435-
http://www.highbeam.com/doc/1N1-11838849B6CC1768.html?refid=gnews_1108
http://news.google.com/newspapers?id=SJkEAAAAIBAJ&amp;sjid=GD8DAAAAIBAJ&amp;pg=1893,11103&amp;dq=obesity&amp;hl=en
http://www.highbeam.com/doc/1P2-13229931.html?refid=gnews_1108
http://www.highbeam.com/doc/1P2-12532105.html?refid=gnews_1108
http://starbulletin.com/2007/01/02/news/story11.html
http://www.merid.org/NDN/more.php?articleID=820&amp;search=%2FNDN%2Farchive.php%3FdoSearch%3D1%26stakeholders%255B%255D%3DGovernment&amp;scorePrecent=100
http://www.northernadvocate.co.nz/localsport/storydisplay.cfm?storyid=3716114&amp;thesection=localsport&amp;thesubsection=&amp;thesecondsubsection=
http://www.highbeam.com/doc/1P2-10632156.html?refid=gnews_1108
http://www.kait8.com/Global/story.asp?S=5882312&amp;nav=0jsh
http://goliath.ecnext.com/premium/0199/0199-6104385.html
http://newsroom.eworldwire.com/view_release.php?id=16123
http://www.highbeam.com/doc/1P2-12265057.html?refid=gnews_1108
http://www.highbeam.com/doc/1P2-10313742.html?refid=gnews_1108
http://www.halifaxcourier.co.uk/ViewArticle.aspx?ArticleID=1951980&amp;SectionID=700
http://www.northiowanews.com/articles/2007/01/02/britt_news/news08.txt
http://www.register-herald.com/features/local_story_002212635.html?keyword=topstory
http://www.diabetesincontrol.com/articles/diabetes-news/4442&amp;action=1&amp;action=1
http://docs.newsbank.com/g/GooglePM/NS/lib00202,11838910128E4E20.html
http://www.thisislondon.co.uk/news/article-23383936-details/Pupils+of+11+to+get+lessons+on+heart+attacks/article.do
http://www.portlandtribune.com/opinion/print_story.php?story_id=116744735803895000
http://www.healthcarerepublic.com/News/EmailThisArticle/931763/look-sole-fantastic-year/
http://pqasb.pqarchiver.com/smgpubs/access/1188789951.html?dids=1188789951:1188789951&amp;FMT=ABS&amp;FMTS=ABS:FT&amp;type=current&amp;date=Jan+02%2C+2007&amp;author=KATHLEEN+MANSON&amp;pub=Evening+Times&amp;desc=10+BOOKS+TO+HELP+FIGHT+THE+FLAB&amp;pqatl=google
http://www.medicalnewstoday.com/medicalnews.php?newsid=59861
http://news.google.com/newspapers?id=AHAqAAAAIBAJ&amp;sjid=KVMEAAAAIBAJ&amp;pg=6514,130541&amp;dq=obesity&amp;hl=en
http://www.highbeam.com/doc/1P2-10137562.html?refid=gnews_1108
http://www.innovations-report.de/html/berichte/studien/bericht-77980.html
http://docs.newsbank.com/g/GooglePM/ADSB/lib00019,116C32E8ADD6FC40.html
http://www.nursingtimes.net/nursing-practice-clinical-research/cardiac-monitoring-part-1-electrocardiography-(ecg)/201787.article
http://www.marketresearch.com/map/prod/1432452.html
http://www.medicalnewstoday.com/medicalnews.php?newsid=59890
http://www.highbeam.com/doc/1P2-10137581.html?refid=gnews_1108
http://pqasb.pqarchiver.com/gazette/access/1191096611.html?dids=1191096611:1191096611&amp;FMT=ABS&amp;FMTS=ABS:FT&amp;type=current&amp;date=Jan+02%2C+2007&amp;author=&amp;pub=Colorado+Springs+Gazette&amp;desc=Be+prepared+%3B+Scout+motto+can+help+out+during+blizzards&amp;pqatl=google
http://www.birminghampost.net/news/west-midlands-news/tm_headline=give-cheese-a-chance-&amp;method=full&amp;objectid=18365683&amp;siteid=50002-name_page.html
http://www.medicalnewstoday.com/medicalnews.php?newsid=59892
http://www.thisislondon.co.uk/film/article-23383042-details/Oscar%20hope%20Hudson%20brings%20down%20the%20house/article.do
http://www.malehealth.co.uk/fats/19226-can-fat-adults-blame-their-kids
http://news.google.com/newspapers?id=GgQgAAAAIBAJ&amp;sjid=V2QFAAAAIBAJ&amp;pg=5987,1003219&amp;dq=obesity&amp;hl=en
http://docs.newsbank.com/g/GooglePM/BBRB/lib00698,11668A31412D6FF8.html
http://news.google.com/newspapers?id=GgQgAAAAIBAJ&amp;sjid=V2QFAAAAIBAJ&amp;pg=2948,849278&amp;dq=obesity&amp;hl=en
http://www.healthandage.com/Trans-fat-ban-will-play-important-role-in-encouraging-healthy
http://www.earthtimes.org/articles/show/17075.html
http://www.madeformums.com/search/articles/launch/date/more-than-12-months/author/made-for-mums
http://abclocal.go.com/wls/story?section=health&amp;id=4899583
http://www.cmaj.ca/cgi/content/full/176/1/25
http://www.eveningnews24.co.uk/content/news/story.aspx?brand=ENOnline&amp;category=News&amp;tBrand=ENOnline&amp;tCategory=news&amp;itemid=NOED02%20Jan%202007%2009%3A37%3A50%3A360
http://goliath.ecnext.com/premium/0199/0199-6117009.html
http://docs.newsbank.com/g/GooglePM/NP/lib00287,11838849B6CC1768.html
http://oglobo.globo.com/saude/vivermelhor/mat/2007/01/02/287258345.asp
http://lyon.france-webzine.com/news/bien-etre/1085-obesite--prevenir-pour-ne-pas-avoir-a-guerir.html
http://jama.ama-assn.org/cgi/content/full/297/1/87?ck=nck
http://www.healthandage.com/Obesity-Kills-and-Were-to-Blame
http://goliath.ecnext.com/premium/0199/0199-6107609.html
http://www.citywire.co.uk/News/NewsArticle.aspx?VersionID=87911&amp;MenuKey=News.Funds
http://www.highbeam.com/doc/1P2-13229965.html?refid=gnews_1108
http://www.thisislondon.co.uk/news/article-23387335-obesity-drug-launched-for-fat-dogs.do
http://www.highbeam.com/doc/1P1-132998292.html?refid=gnews_1108
http://news.google.com/newspapers?id=NrUNAAAAIBAJ&amp;sjid=C3IDAAAAIBAJ&amp;pg=6563,439997&amp;dq=obesity&amp;hl=en
http://www.bizjournals.com/philadelphia/stories/2007/01/01/daily24.html
http://calorielab.com/news/2007/01/03/the-amazing-wieder-predicts-10-diet-breakthroughs-for-2007-worth-weighting-for/
http://www.caterersearch.com/Articles/2007/03/01/311880/Obesity-harassment.htm
http://www.workplacelaw.net/display.php?resource_id=8107
http://docs.newsbank.com/g/GooglePM/CVRB/lib00792,1167238EE8003430.html
http://www.news.com.au/heraldsun/story/0,21985,21003177-5006029,00.html
http://www.highbeam.com/doc/1P2-10868212.html?refid=gnews_1108
http://www.fool.com/investing/general/2007/01/03/general-mills-rethinks-trix.aspx
http://www.medpagetoday.com/InfectiousDisease/Hepatitis/tb/4795
http://www.columbusdispatch.com/health/health.php?story=dispatch/2007/01/03/20070103-E1-00.html
http://docs.newsbank.com/g/GooglePM/SJ/lib00188,116732F003FB8800.html
http://www.earthtimes.org/articles/show/17351.html
http://www.sciencedaily.com/releases/2007/01/070102104108.htm
http://www.thisislondon.co.uk/news/article-23387267-details/Women+'at+risk'+from+slimming+pills+they+buy+online/article.do
http://www.highbeam.com/doc/1P1-133016005.html?refid=gnews_1108
http://www.telegraph.co.uk/news/main.jhtml?xml=/news/2007/01/03/nceleb103.xml
http://www.highbeam.com/doc/1P1-132981762.html?refid=gnews_1108
http://www.highbeam.com/doc/1P1-132981771.html?refid=gnews_1108
http://news.bbc.co.uk/2/hi/6227581.stm
http://abcnews.go.com/GMA/PersonalBest/story?id=4077021&amp;page=1
http://www.marketwatch.com/news/story/nine-realistic-resolutions-protect-your/story.aspx?guid=%7BD2914121-4F47-4FAC-ABC0-6F020FEC6D43%7D
http://www.foxnews.com/story/0,2933,241278,00.html
http://www.msnbc.msn.com/id/16439640/
http://www.timesonline.co.uk/article/0,,8122-2528494,00.html
http://www.marketwatch.com/story/stocks-expected-to-move-on-thursday
http://docs.newsbank.com/g/GooglePM/PBPB/lib00160,116783C1993E43D8.html
http://pqasb.pqarchiver.com/sptimes/access/1188966331.html?dids=1188966331:1188966331&amp;FMT=ABS&amp;FMTS=ABS:FT&amp;type=current&amp;date=Jan+03%2C+2007&amp;author=JANET+K.+KEELER&amp;pub=St.+Petersburg+Times&amp;desc=That's+hot!+Spicy+food+as+diet+aid+Series%3A+THE+DISH%3B+SMALL+BITES&amp;pqatl=google
http://docs.newsbank.com/g/GooglePM/SJ/lib00188,11678789D03E1C90.html
http://www.highbeam.com/doc/1P2-5767580.html?refid=gnews_1108
http://seattletimes.nwsource.com/html/living/2003507052_getthin030.html
http://news.google.com/newspapers?id=ee0NAAAAIBAJ&amp;sjid=mXgDAAAAIBAJ&amp;pg=6396,1498021&amp;dq=obesity&amp;hl=en
http://docs.newsbank.com/g/GooglePM/DP/lib00152,1167124B131A1748.html
http://www.highbeam.com/doc/1P2-5767558.html?refid=gnews_1108
http://sportsillustrated.cnn.com/2007/writers/jonah_freedman/01/03/maradona/1.html
http://www.highbeam.com/doc/1P2-13098875.html?refid=gnews_1108
http://pqasb.pqarchiver.com/baltsun/access/1188787451.html?dids=1188787451:1188787451&amp;FMT=ABS&amp;FMTS=ABS:FT&amp;type=current&amp;date=Jan+03%2C+2007&amp;author=Jill+Wendholt+Silva&amp;pub=The+Sun&amp;desc=LEANER+LOAF+IS+FULL+OF+VEGGIES&amp;pqatl=google
http://www.bizjournals.com/sanantonio/stories/2007/01/01/daily13.html
http://www.cbsnews.com/stories/2007/01/02/asia_letter/main2324841.shtml
http://docs.newsbank.com/g/GooglePM/NJ/lib00062,1167DB00E59B6548.html
http://news.google.com/newspapers?id=GKs1AAAAIBAJ&amp;sjid=0RMLAAAAIBAJ&amp;pg=3864,745384&amp;dq=obesity&amp;hl=en
http://news.google.com/newspapers?id=kNwnAAAAIBAJ&amp;sjid=PfMDAAAAIBAJ&amp;pg=4133,1106797&amp;dq=obesity&amp;hl=en
http://news.google.com/newspapers?id=GKs1AAAAIBAJ&amp;sjid=0RMLAAAAIBAJ&amp;pg=5168,657798&amp;dq=obesity&amp;hl=en
http://www.dailymail.co.uk/news/article-426083/TV-ban-adverts-cheese-latest-junk-food.html
http://www.themoneytimes.com/articles/20070103/starbucks_plans_sans_trans_fat_kitchen-id-102604.html
http://news.google.com/newspapers?id=tUsmAAAAIBAJ&amp;sjid=xPkFAAAAIBAJ&amp;pg=2166,2536238&amp;dq=obesity&amp;hl=en
http://www.highbeam.com/doc/1P2-5767457.html?refid=gnews_1108
http://docs.newsbank.com/g/GooglePM/WRAB/lib01008,1167A2680D0490B8.html
http://docs.newsbank.com/g/GooglePM/CT/lib00341,1166EDF8358658C8.html
http://www.roanoke.com/extra%5Cwb/98417
http://pqasb.pqarchiver.com/projo/access/1189450851.html?dids=1189450851:1189450851&amp;FMT=ABS&amp;FMTS=ABS:FT&amp;type=current&amp;date=Jan+03%2C+2007&amp;author=&amp;pub=The+Providence+Journal&amp;desc=LETTERS+-+2006%3A+A+year+of+living+dangerously&amp;pqatl=google
http://docs.newsbank.com/g/GooglePM/DSNB/lib00496,1166FE429D4B2928.html
http://docs.newsbank.com/g/GooglePM/SB/lib00166,116723E591C506C8.html
http://www.genengnews.com/news/bnitem.aspx?name=10926752
http://www.genengnews.com/news/bnitem.aspx?name=10925127
http://www.marinij.com/marin/ci_4940847
http://www.marinij.com/ci_4940850
http://www.webwire.com/ViewPressRel.asp?aId=25746
http://www.yorkpress.co.uk/news/yorknews/display.var.1099573.0.nhs_cuts_cost_york_man_lifesaving_surgery.php
http://jcem.endojournals.org/cgi/content/abstract/jc.2007-0103v1
http://news.google.com/newspapers?id=DMIzAAAAIBAJ&amp;sjid=jRUGAAAAIBAJ&amp;pg=1043,1862983&amp;dq=obesity&amp;hl=en
http://www.highbeam.com/doc/1N1-1183861BE96FD578.html?refid=gnews_1108
http://www.highbeam.com/doc/1P2-13663900.html?refid=gnews_1108
http://www.highbeam.com/doc/1P2-11271351.html?refid=gnews_1108
http://diverseeducation.com/artman/publish/article_6834.shtml
http://carolinanewswire.com/news/News.cgi?database=1news.db&amp;command=viewone&amp;id=1901&amp;op=t
http://docs.newsbank.com/g/GooglePM/ENSB/lib01923,11691BBAE0F69D28.html
http://www.highbeam.com/doc/1P1-132993392.html?refid=gnews_1108
http://www.highbeam.com/doc/1P2-10868245.html?refid=gnews_1108
http://www.highbeam.com/doc/1N1-116DE810CA411F40.html?refid=gnews_1108
http://goliath.ecnext.com/premium/0199/0199-6107978.html
http://www.niagara-gazette.com/niagaraliving/local_story_003122431.html?keyword=topstory
http://news.google.com/newspapers?id=R30lAAAAIBAJ&amp;sjid=w_UFAAAAIBAJ&amp;pg=729,2122510&amp;dq=obesity&amp;hl=en
http://abclocal.go.com/wtvd/story?section=triangle&amp;id=4900053
http://www.cbn.com/media/player/search.aspx?search=%20exercise&amp;p=6&amp;parent=0&amp;subnav=false&amp;t=k
http://www.sierrasun.com/article/20070103/COMMUNITY/70102011
http://goliath.ecnext.com/premium/0199/0199-6106803.html
http://www.highbeam.com/doc/1P1-132993466.html?refid=gnews_1108
http://news.google.com/newspapers?id=SQYzAAAAIBAJ&amp;sjid=pBEGAAAAIBAJ&amp;pg=531,1235166&amp;dq=obesity&amp;hl=en
http://www.health24.com/dietnfood/Diet_basics/15-1168-1173,38779.asp
http://docs.newsbank.com/g/GooglePM/ATSB/lib00637,116718D547BB4F20.html
http://news.google.com/newspapers?id=5lolAAAAIBAJ&amp;sjid=HBUGAAAAIBAJ&amp;pg=3384,1289883&amp;dq=obesity&amp;hl=en
http://goliath.ecnext.com/premium/0199/0199-6107986.html
http://www.schoollibraryjournal.com/article/CA6403576.html
http://news.google.com/newspapers?id=dUImAAAAIBAJ&amp;sjid=q_kFAAAAIBAJ&amp;pg=1943,2389597&amp;dq=obesity&amp;hl=en
http://docs.newsbank.com/g/GooglePM/CVRB/lib00792,1167238EED7C4D68.html
http://docs.newsbank.com/g/GooglePM/PBEB/lib00697,11672ED13513E400.html
http://goliath.ecnext.com/premium/0199/0199-6106800.html
http://goliath.ecnext.com/premium/0199/0199-6106844.html
http://www.highbeam.com/doc/1P2-10313937.html?refid=gnews_1108
http://www.kiplinger.com/columns/picks/archive/2007/pick0103.htm
http://www.highbeam.com/doc/1P1-132993401.html?refid=gnews_1108
http://www.foodproductdesign.com/articles/2007/01/strong-growth-for-functional-foods.aspx
http://www.highbeam.com/doc/1N1-11838849E02DCEE8.html?refid=gnews_1108
http://news.google.com/newspapers?id=ATsmAAAAIBAJ&amp;sjid=2fgFAAAAIBAJ&amp;pg=877,2062704&amp;dq=obesity&amp;hl=en
http://news.google.com/newspapers?id=AXAqAAAAIBAJ&amp;sjid=KVMEAAAAIBAJ&amp;pg=6505,197708&amp;dq=obesity&amp;hl=en
http://www.parade.com/articles/editions/2007/edition_01-14-2007/Where_We_Are_Number_One
http://www.wickedlocal.com/wakefield/archive/x1277729505
http://www.grist.org/article/move-thyself-a-roundup-of-pedal-powered-news-in-the-new-year
http://goliath.ecnext.com/premium/0199/0199-6105127.html
http://news.google.com/newspapers?id=xyIbAAAAIBAJ&amp;sjid=WUgEAAAAIBAJ&amp;pg=6816,206246&amp;dq=obesity&amp;hl=en
http://www.highbeam.com/doc/1Y1-101812393.html?refid=gnews_1108
http://goliath.ecnext.com/premium/0199/0199-6104956.html
http://www.nysun.com/opinion/health-scares-ahead/46018/
http://www.highbeam.com/doc/1P2-13663914.html?refid=gnews_1108
http://www.highbeam.com/doc/1P2-13229925.html?refid=gnews_1108
http://news.google.com/newspapers?id=UUcxAAAAIBAJ&amp;sjid=7kQDAAAAIBAJ&amp;pg=2798,41121&amp;dq=obesity&amp;hl=en
http://www.highbeam.com/doc/1P1-132993465.html?refid=gnews_1108
http://www.highbeam.com/doc/1P1-132993448.html?refid=gnews_1108
http://news.google.com/newspapers?id=yPIyAAAAIBAJ&amp;sjid=gg4GAAAAIBAJ&amp;pg=3626,1674680&amp;dq=obesity&amp;hl=en
http://www.christianpost.com/article/20070103/24745.htm
http://www.morecambeonline.co.uk/ViewArticle2.aspx?SectionID=34&amp;ArticleID=1953513
http://www.sleepreviewmag.com/issues/articles/2007-01_03.asp
http://docs.newsbank.com/g/GooglePM/OLPB/lib00441,116790EF962981F8.html
http://docs.newsbank.com/g/GooglePM/VA/lib00512,1165831E2050B868.html
http://goliath.ecnext.com/premium/0199/0199-6107262.html
http://www.foodproductdesign.com/articles/2007/01/nutritious-kids-beverages.aspx
http://www.highbeam.com/doc/1P2-13233888.html?refid=gnews_1108
http://docs.newsbank.com/g/GooglePM/AT/lib00059,1166DBE7B103D230.html
http://www.medicalnewstoday.com/medicalnews.php?newsid=59939
http://www.wnewsj.com/main.asp?SectionID=45&amp;SubSectionID=142&amp;ArticleID=152088
http://www.insurancejournal.com/news/southeast/2007/01/03/75544.htm
http://news.google.com/newspapers?id=fNQJAAAAIBAJ&amp;sjid=0kkDAAAAIBAJ&amp;pg=5002,226563&amp;dq=obesity&amp;hl=en
http://news.google.com/newspapers?id=0BMhAAAAIBAJ&amp;sjid=X3UFAAAAIBAJ&amp;pg=1355,221763&amp;dq=obesity&amp;hl=en
http://www.medscape.com/viewarticle/549150
http://www.monstersandcritics.com/smallscreen/news/article_1239167.php/Lifetime_kicks_off_the_New_Year_with_the_provocative_To_Be_Fat_Like_Me
http://news.softpedia.com/news/A-Drug-That-Cut-off-Alcoholism-and-Relapse-43516.shtml
http://highline.townnews.com/articles/2007/01/03/news/news8.txt
http://www.worcesternews.co.uk/news/1099150.the_amazing_shrinking_woman/
http://www.theboltonnews.co.uk/display.var.1099391.0.health_centre_blitzed.php
http://pqasb.pqarchiver.com/latimes/access/1189084861.html?dids=1189084861:1189084861&amp;FMT=ABS&amp;FMTS=ABS:FT&amp;type=current&amp;date=Jan+04%2C+2007&amp;author=Charles+Proctor&amp;pub=Los+Angeles+Times&amp;desc=Study+of+children+cites+obesity%2C+poverty%3B+An+advocacy+group's+annual+report+card+says+student+test+scores+are+up+slightly+but+gives+low+marks+for+the+well-being+of+California+families.&amp;pqatl=google
http://www.alertnet.org/thenews/newsdesk/IRIN/6351f876ef4354aebb0e0bed73a00108.htm
http://news.bbc.co.uk/2/hi/uk_news/scotland/tayside_and_central/6230329.stm
http://www.forbes.com/markets/bonds/2007/01/04/tesco-food-labels-markets-equity-cx_cn_0104markets05.html
http://www.highbeam.com/doc/1P2-13233965.html?refid=gnews_1108
http://www.kiiitv.com/news/tech/?feed=bim&amp;id=5092536
http://goliath.ecnext.com/premium/0199/0199-6111201.html
http://news.google.com/newspapers?id=LxQzAAAAIBAJ&amp;sjid=nxUGAAAAIBAJ&amp;pg=3014,1270211&amp;dq=obesity&amp;hl=en
http://www.sciencedaily.com/releases/2007/01/070103201311.htm
http://cbs5.com/food/diet.soda.obesity.2.450999.html?detectflash=false
http://press.xtvworld.com/article16190.html
http://news.google.com/newspapers?id=PC89AAAAIBAJ&amp;sjid=tvUFAAAAIBAJ&amp;pg=649,2322780&amp;dq=obesity&amp;hl=en
http://www.prnewswire.com/cgi-bin/stories.pl?ACCT=104&amp;STORY=/www/story/01-03-2007/0004499267&amp;EDATE=
http://www.foodnavigator-usa.com/Science-Nutrition/TV-s-influence-on-eating-habits-re-examined
http://www.confectionerynews.com/Formulation/Masterfoods-adopts-calorie-counting-labels
http://www.loislaw.com/gpc/index.htp?dockey=20010469@USFR07
http://www.highbeam.com/doc/1P2-10092637.html?refid=gnews_1108
http://news.google.com/newspapers?id=ph8aAAAAIBAJ&amp;sjid=OCUEAAAAIBAJ&amp;pg=3931,736353&amp;dq=obesity&amp;hl=en
http://www.forbes.com/2007/01/04/leadership-health-insurance-lead-manage-cx_hc_0104virgin.html
http://www.hindu.com/2007/01/04/stories/2007010402451900.htm
http://www.timesonline.co.uk/tol/sport/football/article1289143.ece
http://www.highbeam.com/doc/1P1-133015905.html?refid=gnews_1108
http://pqasb.pqarchiver.com/washingtonpost/access/1189142511.html?dids=1189142511:1189142511&amp;FMT=ABS&amp;FMTS=ABS:FT&amp;type=current&amp;date=Jan+04%2C+2007&amp;author=Animal+Doctor&amp;pub=The+Washington+Post&amp;desc=Like+Human%2C+Like+Dog%3A+Diet+and+Exercise+Stop+Diabetes&amp;pqatl=google
http://www.cbsnews.com/stories/2007/01/04/health/main2330148.shtml
http://www.msnbc.msn.com/id/16474800/
http://www.bloomberg.com/apps/news?pid=20601087&amp;sid=aaePGELtBkx4&amp;refer=home
http://www.highbeam.com/doc/1P2-5768164.html?refid=gnews_1108
http://docs.newsbank.com/g/GooglePM/MN/lib00172,1167A9366E5C9378.html
http://www.canada.com/reginaleaderpost/news/arts_life/story.html?id=19cd59b3-3894-4906-b094-fb04f1abd712
http://www.highbeam.com/doc/1P1-133020918.html?refid=gnews_1108
http://www.nature.com/nature/journal/v445/n7123/full/445013a.html
http://www.highbeam.com/doc/1G1-117603745.html?refid=gnews_1108
http://www.dailymail.co.uk/news/article-426437/From-Blair-Cowell-safe-curse-moobs.html
http://www.nature.com/nrrheum/journal/v3/n8/full/ncprheum0560.html
http://www.rte.ie/travel/2007/0104/travelbriefs_04jan.html
http://www.theage.com.au/news/national/road-warriors-ride-off-into-the-sunset/2007/01/04/1167777218380.html
http://docs.newsbank.com/g/GooglePM/DM/lib00375,11675F8380D77FF8.html
http://docs.newsbank.com/g/GooglePM/CO/lib00111,1167824F75A575A0.html
http://www.belfasttelegraph.co.uk/lifestyle/the-weighting-game-13399143.html
http://docs.newsbank.com/g/GooglePM/DSNB/lib00496,116751C73109C5A0.html
http://www.highbeam.com/doc/1P2-10754653.html?refid=gnews_1108
http://www.walesonline.co.uk/news/south-wales-news/merthyr/2007/01/04/the-uk-s-unhealthiest-place-91466-18395189/
http://www.highbeam.com/doc/1P1-133020920.html?refid=gnews_1108
http://www.highbeam.com/doc/1P2-10754459.html?refid=gnews_1108
http://www.highbeam.com/doc/1P2-5768193.html?refid=gnews_1108
http://www.dailymail.co.uk/sciencetech/article-426401/Quackers-Science-v-celebrity.html
http://pqasb.pqarchiver.com/tampatribune/access/1189767101.html?dids=1189767101:1189767101&amp;FMT=ABS&amp;FMTS=ABS:FT&amp;type=current&amp;date=Jan+04%2C+2007&amp;author=&amp;pub=Tampa+Tribune&amp;desc=ACROSS+THE+REGION&amp;pqatl=google
http://www.bloomberg.com/apps/news?pid=20601102&amp;sid=alwCqQLUVey4&amp;refer=uk
http://docs.newsbank.com/g/GooglePM/CS/lib00042,116783BCEF806680.html
http://www.mirror.co.uk/news/top-stories/2007/01/04/i-lost-24-stone-in-24-months-by-drinking-chocolate-milkshakes-115875-18383067/
http://www.dailymail.co.uk/health/article-426391/A-Mars-day-help-work-rest-play--count-calories.html
http://www.highbeam.com/doc/1P2-12607008.html?refid=gnews_1108
http://docs.newsbank.com/g/GooglePM/ET/lib00121,11670D633036BE30.html
http://news.google.com/newspapers?id=2j8fAAAAIBAJ&amp;sjid=btAEAAAAIBAJ&amp;pg=4645,1183560&amp;dq=obesity&amp;hl=en
http://www.highbeam.com/doc/1P2-12606977.html?refid=gnews_1108
http://docs.newsbank.com/g/GooglePM/MB/lib00180,116A271039E68E38.html
http://www.themoneytimes.com/articles/20070104/anti_parkinson_s_drugs_can_cause_heart_valve_damage_studies-id-102609.html
http://docs.newsbank.com/g/GooglePM/EVRB/lib00903,11F40BD843545738.html
http://www.bevnet.com/news/2007/01-04-2007-Bravo_DRI.asp
http://news.google.com/newspapers?id=2j8fAAAAIBAJ&amp;sjid=btAEAAAAIBAJ&amp;pg=6875,1469373&amp;dq=obesity&amp;hl=en
http://www.eurekalert.org/pub_releases/2007-01/jws-rff010407.php
http://www.genengnews.com/news/bnitem.aspx?name=10954487
http://www.npicenter.com/anm/anmviewer.asp?a=17334&amp;z=28
http://www.highbeam.com/doc/1P2-12912102.html?refid=gnews_1108
http://www.prweb.com/releases/2007/1/prweb494843.htm
http://news.google.com/newspapers?id=GCczAAAAIBAJ&amp;sjid=M_AFAAAAIBAJ&amp;pg=3558,2874941&amp;dq=obesity&amp;hl=en
http://news.google.com/newspapers?id=psEyAAAAIBAJ&amp;sjid=fQ4GAAAAIBAJ&amp;pg=1253,2179900&amp;dq=obesity&amp;hl=en
http://www.pr.com/press-release/26165
http://www.highbeam.com/doc/1P2-10305520.html?refid=gnews_1108
http://www.townonline.com/burlington/homepage/8999026374291226621
http://www.highbeam.com/doc/1P2-10632297.html?refid=gnews_1108
http://www.highbeam.com/doc/1P2-11985261.html?refid=gnews_1108
http://docs.newsbank.com/g/GooglePM/DPIB/lib00762,116B269A92111388.html
http://www.yorkshiretoday.co.uk/ViewArticle2.aspx?SectionID=105&amp;ArticleID=1955467
http://www.highbeam.com/doc/1P2-10305443.html?refid=gnews_1108
http://www.wsoctv.com/health/10670716/detail.html
http://www.highbeam.com/doc/1N1-11691BC9B4EDD9B8.html?refid=gnews_1108
http://goliath.ecnext.com/premium/0199/0199-6111158.html
http://www.maconnews.com/index.php?Itemid=34&amp;id=167&amp;option=com_content&amp;task=view
http://news.google.com/newspapers?id=228mAAAAIBAJ&amp;sjid=qvkFAAAAIBAJ&amp;pg=931,4720009&amp;dq=obesity&amp;hl=en
http://www.highbeam.com/doc/1N1-11691BC9ABFD4E88.html?refid=gnews_1108
http://www.herald-mail.com/?module=displaystory&amp;story_id=155483&amp;format=html
http://www.capitolweekly.net/article.php?_c=ys6wczixguhoe2&amp;xid=wnom4ufamuot6b&amp;done=.yvoe3dgbhcmtsh
http://www.highbeam.com/doc/1N1-11F40BD8563C3320.html?refid=gnews_1108
http://www.highbeam.com/doc/1N1-11691BC9ADD63CD8.html?refid=gnews_1108
http://www.zwire.com/site/news.cfm?newsid=17669275&amp;BRD=1687&amp;PAG=461&amp;dept_id=41463&amp;rfi=6
http://www.highbeam.com/doc/1N1-11691BC9AFAF36E0.html?refid=gnews_1108
http://www.highbeam.com/doc/1N1-11F40BD825428F18.html?refid=gnews_1108
http://www.highbeam.com/doc/1N1-11691BC9AA243540.html?refid=gnews_1108
http://www.highbeam.com/doc/1N1-11F40BD81B6E5E90.html?refid=gnews_1108
http://goliath.ecnext.com/premium/0199/0199-6107641.html
http://www.columbiamissourian.com/stories/2007/01/04/ignoring-the-odds/
http://www.highbeam.com/doc/1P2-10632348.html?refid=gnews_1108
http://www.highbeam.com/doc/1P2-11006400.html?refid=gnews_1108
http://www.highbeam.com/doc/1P2-10305455.html?refid=gnews_1108
http://www.highbeam.com/doc/1P2-10305451.html?refid=gnews_1108
http://www.highbeam.com/doc/1N1-11F40BD84CE3ED40.html?refid=gnews_1108
http://www.highbeam.com/doc/1N1-11F40BD843545738.html?refid=gnews_1108
http://www.highbeam.com/doc/1P2-10305453.html?refid=gnews_1108
http://www.highbeam.com/doc/1P1-133026873.html?refid=gnews_1108
http://www.ukpets.co.uk/ukp/index.php?rtn=temp66_249_66_109_at_1457&amp;sf=1136594815&amp;section=Home&amp;sub=News&amp;rws=&amp;method=fetch&amp;item=1135&amp;tb=introduction
http://www.highbeam.com/doc/1N1-11F40BD836EFF318.html?refid=gnews_1108
http://news.google.com/newspapers?id=pb8iAAAAIBAJ&amp;sjid=A7YFAAAAIBAJ&amp;pg=5737,1096659&amp;dq=obesity&amp;hl=en
http://www.newswise.com/articles/view/526286/
http://www.independent.ie/opinion/analysis/its-the-computerdriven-generation----oh-no-it-isnt-57689.html
http://www.highbeam.com/doc/1N1-11F40BD7F3E00780.html?refid=gnews_1108
http://www.journeyman.tv/?lid=57064
http://news.google.com/newspapers?id=JQMmAAAAIBAJ&amp;sjid=-vcFAAAAIBAJ&amp;pg=2336,1134107&amp;dq=obesity&amp;hl=en
http://www.highbeam.com/doc/1N1-11F40BD7EBE68680.html?refid=gnews_1108
http://www.zwire.com/site/news.cfm?newsid=17669488&amp;BRD=2256&amp;PAG=461&amp;dept_id=455823&amp;rfi=6
http://www.highbeam.com/doc/1N1-11F40BD82DEF4700.html?refid=gnews_1108
http://www.highbeam.com/doc/1N1-11F40BD85E2C49F8.html?refid=gnews_1108
http://www.highbeam.com/doc/1P2-10632350.html?refid=gnews_1108
http://www.akron.com/20070104/wsl10.asp
http://www.highbeam.com/doc/1P2-11985300.html?refid=gnews_1108
http://www.highbeam.com/doc/1P2-11985262.html?refid=gnews_1108
http://goliath.ecnext.com/premium/0199/0199-6110769.html
http://www.highbeam.com/doc/1N1-116DE811459A6320.html?refid=gnews_1108
http://hometownstation.com/index.php?option=com_content&amp;view=article&amp;id=8084&amp;Itemid=0&amp;date=2010-07-01
http://www.sciscoop.com/story/2007/1/4/85533/76848
http://www.nwipp-newspapers.com/dn/free/317070625460468.php
http://www.webwire.com/ViewPressRel.asp?aId=25812
http://news.google.com/newspapers?id=ewImAAAAIBAJ&amp;sjid=uvcFAAAAIBAJ&amp;pg=1571,4207949&amp;dq=obesity&amp;hl=en
http://www.highbeam.com/doc/1P2-13229875.html?refid=gnews_1108
http://www.highbeam.com/doc/1N1-11691BC9B33AFD80.html?refid=gnews_1108
http://www.highbeam.com/doc/1N1-11691BC9B1882148.html?refid=gnews_1108
http://news.google.com/newspapers?id=SwAmAAAAIBAJ&amp;sjid=uPcFAAAAIBAJ&amp;pg=2656,1090695&amp;dq=obesity&amp;hl=en
http://www.highbeam.com/doc/1P1-133023729.html?refid=gnews_1108
http://www.sciencedaily.com/releases/2007/01/070103110556.htm
http://news.google.com/newspapers?id=1xomAAAAIBAJ&amp;sjid=xfcFAAAAIBAJ&amp;pg=712,1219077&amp;dq=obesity&amp;hl=en
http://docs.newsbank.com/g/GooglePM/AT/lib00059,116730F54CF90B80.html
http://goliath.ecnext.com/premium/0199/0199-6109792.html
http://www.highbeam.com/doc/1N1-11F40BC9E21D5278.html?refid=gnews_1108
http://www.highbeam.com/doc/1N1-11F40BD7E282D2D8.html?refid=gnews_1108
http://docs.newsbank.com/g/GooglePM/DDNB/lib00434,1167AFDBD36FB158.html
http://pqasb.pqarchiver.com/thestar/access/1189188401.html?dids=1189188401:1189188401&amp;FMT=ABS&amp;FMTS=ABS:FT&amp;type=current&amp;date=Jan+04%2C+2007&amp;author=Cindy+Tumiel&amp;pub=The+Spectator&amp;desc=Study+finds+poor+kids+'programmed'+for+health+woes&amp;pqatl=google
http://www.highbeam.com/doc/1N1-11F40BD8136D30B8.html?refid=gnews_1108
http://www.highbeam.com/doc/1N1-11F40BD809A471E0.html?refid=gnews_1108
http://www.brandrepublic.com/News/624203/Tesco-leads-food-labelling-rebellion-TV-push/
http://www.yorkshiretoday.co.uk/ViewArticle2.aspx?SectionID=105&amp;ArticleID=1955468
http://www.theboltonnews.co.uk/redir.php?from=ec&amp;to=1101872&amp;l=healthy_shoppers_make_sales_of_smoothies_soar
http://www.nutraingredients.com/Research/Whole-fat-milk-linked-to-lower-weight-gain
http://docs.newsbank.com/g/GooglePM/DOBB/lib01581,11691BC9AFAF36E0.html
http://docs.newsbank.com/g/GooglePM/OJRB/lib00521,1167359F6ACD2358.html
http://www.wiltshiretimes.co.uk/news/latestheadlines/display.var.1102822.0.1_in_4_primary_school_kids_are_overweight.php
http://www.yorkpress.co.uk/redir.php?from=ec&amp;to=1102427&amp;l=too_good_to_be_true
http://news.google.com/newspapers?id=jwA5AAAAIBAJ&amp;sjid=TxMGAAAAIBAJ&amp;pg=2739,655087&amp;dq=obesity&amp;hl=en
http://www.iberkshires.com/story.php?story_id=21926
http://www.beavertonvalleytimes.com/features/story_2nd.php?story_id=116794336247867400
http://docs.newsbank.com/g/GooglePM/BCAB/lib00760,11672B1410FF8060.html
http://www.merid.org/ndn/more.php?articleID=827&amp;search=%2Fndn%2Farchive.php%3FdoSearch%3D1%26stakeholders%255B%255D%3DIndustry%26sortField%3DPosted%26page%3D71%26items%3D15&amp;scorePrecent=100
http://www.medicalnewstoday.com/medicalnews.php?newsid=60011
http://goliath.ecnext.com/premium/0199/0199-6109922.html
http://goliath.ecnext.com/premium/0199/0199-6109894.html
http://docs.newsbank.com/g/GooglePM/WBDB/lib00835,116AEE610EF2D7E0.html
http://learning.sohu.com/20070104/n247424636.shtml
http://www.uni-protokolle.de/nachrichten/id/130037/
http://www.fiercebiotech.com/story/osi-licenses-diabetes-drug-to-lilly-in-385m-pact/2007-01-05
http://www.msnbc.msn.com/id/16486821/
http://www.bloomberg.com/apps/news?pid=20601082&amp;sid=a6eNhfnTmv6U&amp;refer=canada
http://www.highbeam.com/doc/1P2-8867501.html?refid=gnews_1108
http://www.highbeam.com/doc/1P2-10092849.html?refid=gnews_1108
http://news.bbc.co.uk/2/hi/health/6231481.stm
http://english.people.com.cn/200701/05/eng20070105_338530.html
http://www.fiercebiotech.com/node/5112
http://news.softpedia.com/news/Female-Sex-Hormone-Cuts-Off-Apetite-43749.shtml
http://www.virtualmedicalcentre.com/Treatments.asp?sid=77
http://www.gamasutra.com/php-bin/news_index.php?story=12291
http://news.google.com/newspapers?id=T9oPAAAAIBAJ&amp;sjid=ZI8DAAAAIBAJ&amp;pg=6410,172519&amp;dq=obesity&amp;hl=en
http://www.highbeam.com/doc/1N1-1183884A64552D90.html?refid=gnews_1108
http://news.google.com/newspapers?id=eE4eAAAAIBAJ&amp;sjid=SMcEAAAAIBAJ&amp;pg=2041,460263&amp;dq=obesity&amp;hl=en
http://www.news.com.au/couriermail/story/0,23739,21015834-27197,00.html
http://goliath.ecnext.com/premium/0199/0199-6115786.html
http://docs.newsbank.com/g/GooglePM/LOWB/lib00554,1167AF34225F54E8.html
http://docs.newsbank.com/g/GooglePM/SBCB/lib00676,11679AD61410A478.html
http://goliath.ecnext.com/premium/0199/0199-6222004.html
http://www.consumeraffairs.com/news04/2007/01/nintendo_mayo.html
http://www.ivanhoe.com/channels/p_channelstory.cfm?storyid=15241
http://www.wired.com/bodyhack/2007/01/aussie_doc_dont/
http://www.foxnews.com/story/0,2933,241940,00.html?sPage=fnc/health/nutrition
http://www.moneycontrol.com/news/insurance-analysis/cancer-historyfamily-consider-cancer-care_260141.html
http://www.smh.com.au/news/opinion/its-our-way-of-living-thats-killing-us/2007/01/04/1167777216319.html
http://pqasb.pqarchiver.com/washingtonpost/access/1189688011.html?dids=1189688011:1189688011&amp;FMT=ABS&amp;FMTS=ABS:FT&amp;type=current&amp;date=Jan+05%2C+2007&amp;author=&amp;pub=The+Washington+Post&amp;desc=CortiSlim+and+CortiStress%3A+%2412+Million+Settlement&amp;pqatl=google
http://www.news.com.au/dailytelegraph/story/0,22049,21014351-14305,00.html
http://www.smh.com.au/news/world/the-talented-mr-foster/2007/01/05/1167777279123.html
http://pqasb.pqarchiver.com/latimes/access/1189634681.html?dids=1189634681:1189634681&amp;FMT=ABS&amp;FMTS=ABS:FT&amp;type=current&amp;date=Jan+05%2C+2007&amp;author=&amp;pub=Los+Angeles+Times&amp;desc=FDA+and+safety+of+eating+cloned+meat&amp;pqatl=google
http://docs.newsbank.com/g/GooglePM/SAEC/lib00210,1167A9C8C5CAC5D8.html
http://www.highbeam.com/doc/1P2-8867487.html?refid=gnews_1108
http://docs.newsbank.com/g/GooglePM/VP/lib00095,116997E2E8B46CE8.html
http://www.highbeam.com/doc/1P2-5769065.html?refid=gnews_1108
http://news.google.com/newspapers?id=fvoyAAAAIBAJ&amp;sjid=pxEGAAAAIBAJ&amp;pg=2426,807909&amp;dq=obesity&amp;hl=en
http://www.arabnews.com/?page=1&amp;section=0&amp;article=90635&amp;d=5&amp;m=1&amp;y=2007&amp;pix=kingdom.jpg&amp;category=Kingdom
http://www.highbeam.com/doc/1P1-133064740.html?refid=gnews_1108
http://www.nzherald.co.nz/category/story.cfm?c_id=1501145&amp;objectid=10417817
http://pqasb.pqarchiver.com/baltsun/access/1189868041.html?dids=1189868041:1189868041&amp;FMT=ABS&amp;FMTS=ABS:FT&amp;type=current&amp;date=Jan+05%2C+2007&amp;author=Judy+Foreman&amp;pub=The+Sun&amp;desc=BARIATRIC+SURGERY+OPTION+FOR+DIABETICS&amp;pqatl=google
http://www.highbeam.com/doc/1P1-133064691.html?refid=gnews_1108
http://www.nzherald.co.nz/category/story.cfm?c_id=1501145&amp;objectid=10417775
http://www.dailyrecord.co.uk/news/tm_headline=off-the-record-&amp;method=full&amp;objectid=18393596&amp;siteid=66633-name_page.html
http://pqasb.pqarchiver.com/projo/access/1191575551.html?dids=1191575551:1191575551&amp;FMT=ABS&amp;FMTS=ABS:FT&amp;type=current&amp;date=Jan+05%2C+2007&amp;author=Daniel+Barbarisi%3B+Journal+Staff+Writer&amp;pub=The+Providence+Journal&amp;desc=Cicilline+named+chairman+of+national+mayoral+panel&amp;pqatl=google
http://pqasb.pqarchiver.com/baltsun/access/1189867881.html?dids=1189867881:1189867881&amp;FMT=ABS&amp;FMTS=ABS:FT&amp;type=current&amp;date=Jan+05%2C+2007&amp;author=Lindy+Washburn&amp;pub=The+Sun&amp;desc=MONDAYS+ARE+GOOD+DAYS+TO+START+THINKING+HEALTHY&amp;pqatl=google
http://www.cbsnews.com/stories/2007/02/07/health/healthy_living/main2444353.shtml
http://www.cbsnews.com/stories/2007/01/05/tech/main2332905.shtml
http://www.boston.com/business/ticker/2007/01/heres_the_beef.html?p1=MEWell_Pos1
http://www.seniorjournal.com/NEWS/Alerts/2007/7-01-05-WeightLossPills.htm
http://docs.newsbank.com/g/GooglePM/FB/lib00074,1167CC859CAE2DA8.html
http://docs.newsbank.com/g/GooglePM/KC/lib00143,11683E0557B56D70.html
http://docs.newsbank.com/g/GooglePM/PI/lib00186,11779B79121FA9E8.html
http://www.highbeam.com/doc/1P2-5769035.html?refid=gnews_1108
http://goliath.ecnext.com/premium/0199/0199-6115756.html
http://www.marketwire.com/press-release/Doctor-Terry-Simpson-Hosts-Two-Day-ObesityHelp-Regional-Conference-in-Tucson-Arizona-712992.htm
http://docs.newsbank.com/g/GooglePM/DQ/lib00070,1167C4E062CFDD80.html
http://www.independentmail.com/news/2007/jan/05/lets-shrinkdown-its-time-think-small/
http://www.timeshighereducation.co.uk/story.asp?storyCode=207366&amp;sectioncode=26
http://www.highbeam.com/doc/1P2-11222447.html?refid=gnews_1108
http://www.abc.net.au/news/stories/2007/01/05/1822038.htm
http://news.google.com/newspapers?id=p4s_AAAAIBAJ&amp;sjid=8vUFAAAAIBAJ&amp;pg=771,1584883&amp;dq=obesity&amp;hl=en
http://abclocal.go.com/wpvi/story?section=healthcheck&amp;id=4909576
http://news.google.com/newspapers?id=8ukpAAAAIBAJ&amp;sjid=3dUEAAAAIBAJ&amp;pg=1518,355698&amp;dq=obesity&amp;hl=en
http://www.sunderlandtoday.co.uk/ViewArticle2.aspx?SectionID=1512&amp;ArticleID=1958485
http://www.highbeam.com/doc/1N1-118383A50E56A780.html?refid=gnews_1108
http://www.opednews.com/articles/genera_j_m__ber_070103_new_lead_could_link_.htm
http://news.google.com/newspapers?id=lukfAAAAIBAJ&amp;sjid=qtkEAAAAIBAJ&amp;pg=1415,125944&amp;dq=obesity&amp;hl=en
http://northdenvernews.com/content/view/599/2/
http://www.register-herald.com/homepage/local_story_005232051.html?keyword=leadpicturestory
http://connection.ebscohost.com/content/article/1043143896.html
http://www.tes.co.uk/article.aspx?storycode=2326921
http://www.highbeam.com/doc/1N1-118383A50F8AC668.html?refid=gnews_1108
http://www.highbeam.com/doc/1P2-12912186.html?refid=gnews_1108
http://www.strausnews.com/articles/2007/01/05/west_milford_messenger/news/17.txt
http://www.peta.org/mc/NewsItem.asp?id=9403
http://www.abc.net.au/news/opinion/items/200704/s1909983.htm
http://www.thisiswiltshire.co.uk/news/headlines/display.var.1104940.0.weve_lost_a_rhino.php
http://www.wisbusiness.com/index.iml?Article=84833
http://docs.newsbank.com/g/GooglePM/WDDB/lib01106,1167ADE0D44B4060.html
http://www.delawareonline.com/article/20070105/ENG16/301050021/Tweens-get-moving&amp;template=artsemantics
http://www.highbeam.com/doc/1N1-116DE81198DB9DF0.html?refid=gnews_1108
http://www.24dash.com/news/communities/2007-01-05-St-Helens-has-won-the-first-Nursing-Times-Awards-for-Preventing-and-Managing-Obesity-in-children
http://www.highbeam.com/doc/1P2-12263981.html?refid=gnews_1108
http://www.canmag.com/nw/6302-jillette-bullshit-season-5
http://www.highbeam.com/doc/1P1-133072624.html?refid=gnews_1108
http://news.google.com/newspapers?id=GW8iAAAAIBAJ&amp;sjid=Hq0FAAAAIBAJ&amp;pg=4855,446694&amp;dq=obesity&amp;hl=en
http://news.google.com/newspapers?id=VgczAAAAIBAJ&amp;sjid=2xEGAAAAIBAJ&amp;pg=640,2570080&amp;dq=obesity&amp;hl=en
http://www.nwipp-newspapers.com/FH/free/323591261632023.php
http://www.nutraingredients.com/Industry/Weight-management-trends-for-2007
http://www.highbeam.com/doc/1P2-12220653.html?refid=gnews_1108
http://docs.newsbank.com/g/GooglePM/BC/lib00101,118383A50F8AC668.html
http://www.netdoctor.co.uk/ate/liverandkidney/204878.html
http://www.thatsfit.com/2007/01/05/celebrity-health-advice-science-or-silliness/
http://www.arktimes.com/ArkansasBlog/archives/2007/01/05/the-guvs-pocket-change
http://www.highbeam.com/doc/1P2-12522768.html?refid=gnews_1108
http://www.highbeam.com/doc/1P2-10314124.html?refid=gnews_1108
http://news.google.com/newspapers?id=GW8iAAAAIBAJ&amp;sjid=Hq0FAAAAIBAJ&amp;pg=4060,424288&amp;dq=obesity&amp;hl=en
http://goliath.ecnext.com/premium/0199/0199-6112270.html
http://www.highbeam.com/doc/1N1-1183861C29F13E60.html?refid=gnews_1108
http://docs.newsbank.com/g/GooglePM/LINB/lib00524,118E7DA97A8E72B0.html
http://goliath.ecnext.com/premium/0199/0199-6115182.html
http://www.24dash.com/health/14928.htm
http://www.zawya.com/printstory.cfm?storyid=ZAWYA20070105081407&amp;l=081400070105
http://news.google.com/newspapers?id=fdQJAAAAIBAJ&amp;sjid=0kkDAAAAIBAJ&amp;pg=3763,495619&amp;dq=obesity&amp;hl=en
http://www.beatricedailysun.com/articles/2007/01/05/news/news4.txt
http://www.recorderonline.com/news/bartlett-10272-care-school.html
http://www.highbeam.com/doc/1P2-5882612.html?refid=gnews_1108
http://www.clintonherald.com/opinion/local_story_006001309.html?keyword=topstory
http://docs.newsbank.com/g/GooglePM/OJRB/lib00521,118E7DAAC756A598.html
http://www.news-tribune.net/cnhi/newstribune/homepage/local_story_005135036.html?keyword=leadpicturestory
http://www.hardwarezone.com/news/view.php?id=6299&amp;cid=9
http://www.independent.ie/health/mars-a-day-helps-you-work-rest-and-count-the-calories-57793.html
http://www.eveningtelegraph.co.uk/output/2007/01/05/story9135661t0.shtm
http://www.merid.org/NDN/more.php?articleID=831&amp;search=%2FNDN%2Farchive.php%3FdoSearch%3D1%26nanomaterials%255B%255D%3DNaturally%2520Occurring&amp;scorePrecent=100
http://docs.newsbank.com/g/GooglePM/OLPB/lib00441,1168E21EE48E4AA8.html
http://goliath.ecnext.com/premium/0199/0199-6112271.html
http://www.canada.com/edmontonjournal/news/story.html?id=30444217-83fa-4f02-a478-9a3ae2d2bf95
http://select.nytimes.com/gst/abstract.html?res=FB091FF63F540C758CDDA80894DF404482
http://news.google.com/newspapers?id=GvghAAAAIBAJ&amp;sjid=GqIFAAAAIBAJ&amp;pg=5892,1142879&amp;dq=obesity&amp;hl=en
http://www.privatehealth.co.uk/news/june-2007/food-industry-obesity-101/
http://www.thisislondon.co.uk/news/article-23398887-details/Firms+told+to+tackle+obesity+or+face+new+laws/article.do
http://news.google.com/newspapers?id=0hMhAAAAIBAJ&amp;sjid=X3UFAAAAIBAJ&amp;pg=4900,920361&amp;dq=obesity&amp;hl=en
http://www.newsfood.com/q/2420/conjugated-linoleic-acid-and-obesity/
http://www.shieldsgazette.com/news/EXPERT-TEAM39S-BID-OVER-CHILD.1959383.jp
http://www.khaleejtimes.com/DisplayArticle.asp?xfile=data/todaysfeatures/2007/January/todaysfeatures_January15.xml&amp;section=todaysfeatures
http://www.khaleejtimes.com/DisplayArticle.asp?xfile=data/theuae/2007/January/theuae_January164.xml&amp;section=theuae
http://pqasb.pqarchiver.com/newsday/access/1190134331.html?dids=1190134331:1190134331&amp;FMT=ABS&amp;FMTS=ABS:FT&amp;type=current&amp;date=Jan+06%2C+2007&amp;author=JAMES+BERNSTEIN.+STAFF+WRITER&amp;pub=Newsday+(Combined+editions)&amp;desc=OSI+sells+diabetes+drug+to+Lilly&amp;pqatl=google
http://www.lovereading.co.uk/book/9780802094414/isbn/The-Health-Impact-of-Smoking-and-Obesity-and-What-to-Do-About-it-by-Hans-Krueger-Dan-Williams-Barbara-Kaminsky-David-McLean.html
http://news.google.com/newspapers?id=ysAfAAAAIBAJ&amp;sjid=YdgEAAAAIBAJ&amp;pg=4124,604425&amp;dq=obesity&amp;hl=en
http://news.google.com/newspapers?id=ysAfAAAAIBAJ&amp;sjid=YdgEAAAAIBAJ&amp;pg=1710,376706&amp;dq=obesity&amp;hl=en
http://docs.newsbank.com/g/GooglePM/CERB/lib00780,11682FC45A0DE818.html
http://www.news.com.au/adelaidenow/story/0,22606,21021487-5006301,00.html
http://www.dnaindia.com/world/report_after-nyc-starbucks-wages-war-on-trans-fat_1072984
http://docs.newsbank.com/g/GooglePM/CSTB/lib00224,1167DEEFCF2F9A90.html
http://www.concordmonitor.com/apps/pbcs.dll/article?AID=/20070106/REPOSITORY/701060305
http://www.cbc.ca/quirks/archives/06-07/jan06.html
http://www.theglobeandmail.com/servlet/story/LAC.20070106.LEAH06/TPStory/TPEntertainment/Style/
http://edition.cnn.com/TRANSCRIPTS/0701/06/hcsg.01.html
http://www.telegraph.co.uk/culture/3662301/Class-action.html
http://pqasb.pqarchiver.com/latimes/access/1190143411.html?dids=1190143411:1190143411&amp;FMT=ABS&amp;FMTS=ABS:FT&amp;type=current&amp;date=Jan+06%2C+2007&amp;author=Mary+Engel&amp;pub=Los+Angeles+Times&amp;desc=Mandatory+dental+exams+called+%60a+baby+step'+for+children's+health&amp;pqatl=google
http://www.washingtonpost.com/wp-dyn/content/article/2007/01/05/AR2007010502221.html
http://www.post-gazette.com/pg/07006/751715-114.stm
http://select.nytimes.com/gst/abstract.html?res=F60C10F93F540C758CDDA80894DF404482
http://www.nytimes.com/2007/01/06/arts/television/0108tvcol.html
http://docs.newsbank.com/g/GooglePM/SB/lib00166,1167CCBB73CE44A0.html
http://www.highbeam.com/doc/1P2-5769798.html?refid=gnews_1108
http://www.highbeam.com/doc/1P2-10925693.html?refid=gnews_1108
http://www.highbeam.com/doc/1P1-133142474.html?refid=gnews_1108
http://docs.newsbank.com/g/GooglePM/VP/lib00095,1168EF21F0ECD378.html
http://www.highbeam.com/doc/1P1-133124233.html?refid=gnews_1108
http://www.highbeam.com/doc/1G1-117930165.html?refid=gnews_1108
http://pqasb.pqarchiver.com/timesdispatch/access/1191844341.html?dids=1191844341:1191844341&amp;FMT=ABS&amp;FMTS=ABS:FT&amp;type=current&amp;date=Jan+06%2C+2007&amp;author=&amp;pub=Richmond+Times+-+Dispatch&amp;desc=Diabetes+is+made+a+work+issue+%2F+Companies+deal+with+costs+of+providing+accommodations+as+diabetics+claim+discrimination&amp;pqatl=google
http://docs.newsbank.com/g/GooglePM/DM/lib00375,116809E609C43A98.html
http://pqasb.pqarchiver.com/thestar/access/1190199001.html?dids=1190199001:1190199001&amp;FMT=ABS&amp;FMTS=ABS:FT&amp;type=current&amp;date=Jan+06%2C+2007&amp;author=LYNN+HADDRALL&amp;pub=The+Record&amp;desc=In+the+beginning+.+.+.%3B+It's+a+time+of+miracles+and+milestones+--+life%2C+from+birth+to+the+dawn+of+adolescence.+Today+we+launch+a+new+series+exploring+the+crucial+first+10+years+of+a+child's+life&amp;pqatl=google
http://docs.newsbank.com/g/GooglePM/MN/lib00172,1168AB25C7AE9168.html
http://news.google.com/newspapers?id=PYoUAAAAIBAJ&amp;sjid=nAQEAAAAIBAJ&amp;pg=5730,1242730&amp;dq=obesity&amp;hl=en
http://docs.newsbank.com/g/GooglePM/NJ/lib00062,11682FD9DC478850.html
http://pqasb.pqarchiver.com/dailypress/access/1190370001.html?dids=1190370001:1190370001&amp;FMT=ABS&amp;FMTS=ABS:FT&amp;type=current&amp;date=Jan+06%2C+2007&amp;author=&amp;pub=Daily+Press&amp;desc=WHERE+THE+NEWSPAPER+STANDS&amp;pqatl=google
http://news.google.com/newspapers?id=ZQYiAAAAIBAJ&amp;sjid=4IQEAAAAIBAJ&amp;pg=2688,428553&amp;dq=obesity&amp;hl=en
http://docs.newsbank.com/g/GooglePM/GB/lib00156,11689E8F0F5241A8.html
http://docs.newsbank.com/g/GooglePM/WE/lib00040,11697A6780B409D8.html
http://allafrica.com/stories/200701070155.html
http://www.vindy.com/content/local_regional/323954300979177.php
http://docs.newsbank.com/g/GooglePM/BH/lib00016,116921CBAEF7F8B8.html
http://news.google.com/newspapers?id=GvghAAAAIBAJ&amp;sjid=GqIFAAAAIBAJ&amp;pg=3679,1139779&amp;dq=obesity&amp;hl=en
http://news.google.com/newspapers?id=CaIpAAAAIBAJ&amp;sjid=ZuwDAAAAIBAJ&amp;pg=5160,1035066&amp;dq=obesity&amp;hl=en
http://news.google.com/newspapers?id=e4EVAAAAIBAJ&amp;sjid=tfADAAAAIBAJ&amp;pg=1807,859666&amp;dq=obesity&amp;hl=en
http://pqasb.pqarchiver.com/thestar/access/1190199151.html?dids=1190199151:1190199151&amp;FMT=ABS&amp;FMTS=ABS:FT&amp;type=current&amp;date=Jan+06%2C+2007&amp;author=&amp;pub=The+Record&amp;desc=Tax+credit+for+sports+kicks+in&amp;pqatl=google
http://news.google.com/newspapers?id=ZQYiAAAAIBAJ&amp;sjid=4IQEAAAAIBAJ&amp;pg=2692,83780&amp;dq=obesity&amp;hl=en
http://pqasb.pqarchiver.com/baltsun/access/1190549831.html?dids=1190549831:1190549831&amp;FMT=ABS&amp;FMTS=ABS:FT&amp;type=current&amp;date=Jan+06%2C+2007&amp;author=Allison+Connolly&amp;pub=The+Sun&amp;desc=MEDIFAST+PROMOTES+MCDEVITT+TO+CHIEF+EXECUTIVE&amp;pqatl=google
http://docs.newsbank.com/g/GooglePM/SP/lib00247,1168D0E9D19724B0.html
http://www.poconorecord.com/apps/pbcs.dll/article?AID=/20070106/NEWS01/701060316
http://goliath.ecnext.com/premium/0199/0199-6209040.html
http://goliath.ecnext.com/premium/0199/0199-6136976.html
http://news.google.com/newspapers?id=ysAfAAAAIBAJ&amp;sjid=YdgEAAAAIBAJ&amp;pg=5860,365121&amp;dq=obesity&amp;hl=en
http://www.hoodrivernews.com/kfbc%20stories/002_mbs_1.htm
http://docs.newsbank.com/g/GooglePM/SDGB/lib02013,11680A11954BE398.html
http://english.vietnamnet.vn/social/2007/06/701598/
http://www.onlineopinion.com.au/view.asp?article=5923&amp;page=0
http://www.highbeam.com/doc/1P2-10305768.html?refid=gnews_1108
http://www.abc.net.au/rn/allinthemind/stories/2007/1812599.htm
http://www.opednews.com/articles/genera_jude_aco_070106_it_could_happen_tomo.htm
http://www.jacksonville.com/tu-online/stories/010607/opl_7172650.shtml
http://www.highbeam.com/doc/1P2-10133654.html?refid=gnews_1108
http://pqasb.pqarchiver.com/thestar/access/1190204561.html?dids=1190204561:1190204561&amp;FMT=ABS&amp;FMTS=ABS:FT&amp;type=current&amp;date=Jan+06%2C+2007&amp;author=Dianne+Rinehart&amp;pub=The+Spectator&amp;desc=The+shoebox%2C+the+accountant+...+the+headache%3B+It's+not+a+tax+saving+if+we+spend+millions+distributing+money+that+cost+us+billions+to+collect.+It's+vote+buying+--+clear+and+simple&amp;pqatl=google
http://www.highbeam.com/doc/1N1-118383A518728B80.html?refid=gnews_1108
http://www.highbeam.com/doc/1N1-116DE811E518CF98.html?refid=gnews_1108
http://docs.newsbank.com/g/GooglePM/GVRB/lib01141,1167CC3ECBCC4768.html
http://goliath.ecnext.com/premium/0199/0199-6176867.html
http://www.highbeam.com/doc/1P2-10133653.html?refid=gnews_1108
http://www.highbeam.com/doc/1P2-10305668.html?refid=gnews_1108
http://www.highbeam.com/doc/1P2-10632388.html?refid=gnews_1108
http://www.highbeam.com/doc/1P2-10305609.html?refid=gnews_1108
http://news.google.com/newspapers?id=74YnAAAAIBAJ&amp;sjid=WQQGAAAAIBAJ&amp;pg=4458,955293&amp;dq=obesity&amp;hl=en
http://www.poconorecord.com/apps/pbcs.dll/article?AID=/20070106/NEWS04/701060303
http://www.carbwire.com/2007/01/06/dogs_dont_need_weight_loss_drugs_they_need_to_play_more
http://news.google.com/newspapers?id=8k4kAAAAIBAJ&amp;sjid=c_gFAAAAIBAJ&amp;pg=3358,972182&amp;dq=obesity&amp;hl=en
http://news.google.com/newspapers?id=CaIpAAAAIBAJ&amp;sjid=ZuwDAAAAIBAJ&amp;pg=1384,1256989&amp;dq=obesity&amp;hl=en
http://news.google.com/newspapers?id=FacxAAAAIBAJ&amp;sjid=vKoFAAAAIBAJ&amp;pg=3403,617877&amp;dq=obesity&amp;hl=en
http://news.google.com/newspapers?id=0hMhAAAAIBAJ&amp;sjid=X3UFAAAAIBAJ&amp;pg=3346,717798&amp;dq=obesity&amp;hl=en
http://news.google.com/newspapers?id=FacxAAAAIBAJ&amp;sjid=vKoFAAAAIBAJ&amp;pg=1555,649766&amp;dq=obesity&amp;hl=en
http://wjz.com/topstories/diet.dog.pills.2.424891.html
http://www.medicalnewstoday.com/medicalnews.php?newsid=60308
http://www.sleepreviewmag.com/issues/articles/2007-01_07.asp
http://news.google.com/newspapers?id=px8aAAAAIBAJ&amp;sjid=OCUEAAAAIBAJ&amp;pg=4737,1526385&amp;dq=obesity&amp;hl=en
http://docs.newsbank.com/g/GooglePM/GB/lib00156,1168AD38AD391278.html
http://news.google.com/newspapers?id=OrUNAAAAIBAJ&amp;sjid=C3IDAAAAIBAJ&amp;pg=6308,2071759&amp;dq=obesity&amp;hl=en
http://www.theage.com.au/news/opinion/were-gluttons-151-its-the-way-were-wired/2007/01/06/1167777323599.html
http://docs.newsbank.com/g/GooglePM/AT/lib00059,11682CBEC5C8E560.html
http://www.highbeam.com/doc/1N1-1183884AE45F0CE8.html?refid=gnews_1108
http://goliath.ecnext.com/premium/0199/0199-6122364.html
http://www.medicalnewstoday.com/medicalnews.php?newsid=60186
http://www.timesonline.co.uk/tol/news/uk/article1290337.ece
http://pqasb.pqarchiver.com/thestar/access/1190485301.html?dids=1190485301:1190485301&amp;FMT=ABS&amp;FMTS=ABS:FT&amp;type=current&amp;date=Jan+07%2C+2007&amp;author=Barry+Glassner&amp;pub=Toronto+Star&amp;desc=Dieting+isn't+as+effective+as+you+might+think%3B+Scientific+evidence+shows+only+a+small+number+of+people+succeed+in+losing+much+weight+and+keeping+it+off%2C+says+Barry+Glassner&amp;pqatl=google
http://www.timesonline.co.uk/article/0,,2095-2534232,00.html
http://pqasb.pqarchiver.com/chicagotribune/access/1190480191.html?dids=1190480191:1190480191&amp;FMT=ABS&amp;FMTS=ABS:FT&amp;type=current&amp;date=Jan+07%2C+2007&amp;author=Emily+Stone+Emily+Stone+is+a+Chicago&amp;pub=Chicago+Tribune&amp;desc=FITTEST+OF+SURVIVORS+%3B+HEALTHY+AGING+TIPS+FROM+OLDER+CHICAGOANS+WHO+HAVE+FIGURED+OUT+HOW+TO+FOOL+THE+CLOCK&amp;pqatl=google
http://news.google.com/newspapers?id=yiIbAAAAIBAJ&amp;sjid=WUgEAAAAIBAJ&amp;pg=3334,849276&amp;dq=obesity&amp;hl=en
http://www.msnbc.msn.com/id/16509036/
http://www.gmanews.tv/story/25931/foreign-adoptions-in-us-drop-in-2006
http://www.timesonline.co.uk/tol/news/uk/article1290270.ece
http://select.nytimes.com/gst/abstract.html?res=F0061FF73C540C748CDDA80894DF404482
http://pqasb.pqarchiver.com/smgpubs/access/1190938541.html?dids=1190938541:1190938541&amp;FMT=ABS&amp;FMTS=ABS:FT&amp;type=current&amp;date=Jan+07%2C+2007&amp;author=&amp;pub=Sunday+Herald&amp;desc=READERS'+VIEWS&amp;pqatl=google
http://pqasb.pqarchiver.com/orlandosentinel/access/1190505471.html?dids=1190505471:1190505471&amp;FMT=ABS&amp;FMTS=ABS:FT&amp;type=current&amp;date=Jan+07%2C+2007&amp;author=Dr.+Marty+Becker%2C+Mcclatchy-Tribune+Information+Service&amp;pub=Orlando+Sentinel&amp;desc=Fido+and+Fluffy+can+have+hypertension%2C+too%3B+And+just+like+with+humans%2C+doctors+are+beginning+to+monitor+their+blood+pressure.&amp;pqatl=google
http://docs.newsbank.com/g/GooglePM/CSTB/lib00224,116832C2978CCB18.html
http://www.highbeam.com/doc/1P2-12964223.html?refid=gnews_1108
http://pqasb.pqarchiver.com/projo/access/1191594091.html?dids=1191594091:1191594091&amp;FMT=ABS&amp;FMTS=ABS:FT&amp;type=current&amp;date=Jan+07%2C+2007&amp;author=LYNNE+CHAPUT&amp;pub=The+Providence+Journal&amp;desc=What's+new+this+week&amp;pqatl=google
http://www.highbeam.com/doc/1P1-133179145.html?refid=gnews_1108
http://pqasb.pqarchiver.com/sun_sentinel/access/1190779161.html?dids=1190779161:1190779161&amp;FMT=ABS&amp;FMTS=ABS:FT&amp;type=current&amp;date=Jan+07%2C+2007&amp;author=Laura+Burdick-Sherman&amp;pub=South+Florida+Sun+-+Sentinel&amp;desc=GETTING+FIT+CAN+BE+REWARDING+HOLLYWOOD+PROGRAM+BEGINS+AT+FIVE+LOCATIONS&amp;pqatl=google
http://news.google.com/newspapers?id=OrUNAAAAIBAJ&amp;sjid=C3IDAAAAIBAJ&amp;pg=4546,2073414&amp;dq=obesity&amp;hl=en
http://www.highbeam.com/doc/1P1-133124187.html?refid=gnews_1108
http://www.theage.com.au/news/editorial/our-pillpopping-society-needs-a-healthy-alternative/2007/01/06/1167777322702.html
http://www.highbeam.com/doc/1P2-5771058.html?refid=gnews_1108
http://www.highbeam.com/doc/1P1-133179146.html?refid=gnews_1108
http://www.theage.com.au/news/national/altered-states-ancient-human-hobby/2007/01/06/1167777325085.html
http://docs.newsbank.com/g/GooglePM/DSNB/lib00496,116860C3552F6E70.html
http://docs.newsbank.com/g/GooglePM/MN/lib00172,1168F0678FE503F8.html
http://pqasb.pqarchiver.com/courant/access/1191018911.html?dids=1191018911:1191018911&amp;FMT=ABS&amp;FMTS=ABS:FT&amp;type=current&amp;date=Jan+07%2C+2007&amp;author=JANICE+PODSADA%3B+Courant+Staff+Writer&amp;pub=Hartford+Courant&amp;desc=DEVOTED+TO+DIABETICS+%3B+AFFLICTED+HIMSELF%2C+MARKETER+CREATES+TV+SHOW+TO+EDUCATE%2C+INSPIRE+OTHERS+WHO+HAVE+THE+DISEASE&amp;pqatl=google
http://www.highbeam.com/doc/1P2-5770998.html?refid=gnews_1108
http://www.highbeam.com/doc/1P2-10925580.html?refid=gnews_1108
http://www.highbeam.com/doc/1P2-10017967.html?refid=gnews_1108
http://docs.newsbank.com/g/GooglePM/PBPB/lib00160,1168D445F7209068.html
http://www.highbeam.com/doc/1P2-5770997.html?refid=gnews_1108
http://www.timeslive.co.za/sundaytimes/article85226.ece
http://www.iol.co.za/general/avant_newsview.php?click_id=31&amp;art_id=qw1168205404251B243&amp;set_id=1
http://docs.newsbank.com/g/GooglePM/ST/lib00154,116837FC3B995300.html
http://www.highbeam.com/doc/1P1-133142450.html?refid=gnews_1108
http://pqasb.pqarchiver.com/orlandosentinel/access/1190507191.html?dids=1190507191:1190507191&amp;FMT=ABS&amp;FMTS=ABS:FT&amp;type=current&amp;date=Jan+07%2C+2007&amp;author=Debbie+Manis%2C+Sentinel+Staff+Writer&amp;pub=Orlando+Sentinel&amp;desc=LSCC+courses+can+boost+careers%2C+skills&amp;pqatl=google
http://seattletimes.nwsource.com/html/health/2003509406_healthdietdrinks07.html
http://docs.newsbank.com/g/GooglePM/FB/lib00074,1168CDCEC0BA3010.html
http://news.google.com/newspapers?id=lNwnAAAAIBAJ&amp;sjid=PfMDAAAAIBAJ&amp;pg=6851,2993649&amp;dq=obesity&amp;hl=en
http://docs.newsbank.com/g/GooglePM/ME/lib00080,11690D6C8DE8FD48.html
http://news.google.com/newspapers?id=fIEVAAAAIBAJ&amp;sjid=tfADAAAAIBAJ&amp;pg=3138,1225793&amp;dq=obesity&amp;hl=en
http://news.google.com/newspapers?id=fIEVAAAAIBAJ&amp;sjid=tfADAAAAIBAJ&amp;pg=6672,1216822&amp;dq=obesity&amp;hl=en
http://www.highbeam.com/doc/1P1-134649706.html?refid=gnews_1108
http://www.recordnet.com/apps/pbcs.dll/article?AID=/20070107/A_OPINION02/701070319/-1/A_OPINION06
http://pqasb.pqarchiver.com/courant/access/1191020291.html?dids=1191020291:1191020291&amp;FMT=ABS&amp;FMTS=ABS:FT&amp;type=current&amp;date=Jan+07%2C+2007&amp;author=DIANE+LEVICK%3B+Courant+Staff+Writer&amp;pub=Hartford+Courant&amp;desc=BUSINESS+PLAN+FOR+HEALTH+CARE+%3B+GROUP+SUGGESTS+REFORMS+TO+HELP+UNINSURED&amp;pqatl=google
http://docs.newsbank.com/g/GooglePM/SP/lib00247,1168D0E9AA896F50.html
http://docs.newsbank.com/g/GooglePM/PG/lib00051,11683718DCE1E3F0.html
http://docs.newsbank.com/g/GooglePM/KC/lib00143,1168936729F977D8.html
http://www.rutlandherald.com/apps/pbcs.dll/article?AID=/20070107/NEWS/701070304/1030/FEATURES15
http://docs.newsbank.com/g/GooglePM/YK/lib00981,11697368CC12CE18.html
http://www.highbeam.com/doc/1P2-12033243.html?refid=gnews_1108
http://news.google.com/newspapers?id=px8aAAAAIBAJ&amp;sjid=OCUEAAAAIBAJ&amp;pg=3470,1788771&amp;dq=obesity&amp;hl=en
http://docs.newsbank.com/g/GooglePM/HESB/lib00594,11684DCED9676330.html
http://www.highbeam.com/doc/1P2-12033241.html?refid=gnews_1108
http://www.highbeam.com/doc/1P1-133117199.html?refid=gnews_1108
http://news.google.com/newspapers?id=px8aAAAAIBAJ&amp;sjid=OCUEAAAAIBAJ&amp;pg=1857,1611975&amp;dq=obesity&amp;hl=en
http://pqasb.pqarchiver.com/ydr/access/1192311291.html?dids=1192311291:1192311291&amp;FMT=ABS&amp;FMTS=ABS:FT&amp;type=current&amp;date=Jan+07%2C+2007&amp;author=&amp;pub=York+Daily+Record&amp;desc=In+brief&amp;pqatl=google
http://www.medicalnewstoday.com/medicalnews.php?newsid=60225
http://www.highbeam.com/doc/1N1-1183852FE5892568.html?refid=gnews_1108
http://www.highbeam.com/doc/1N1-116DE8121D824A70.html?refid=gnews_1108
http://docs.newsbank.com/g/GooglePM/CN/lib00119,1183852FE5892568.html
http://news.google.com/newspapers?id=yiIbAAAAIBAJ&amp;sjid=WUgEAAAAIBAJ&amp;pg=6701,578290&amp;dq=obesity&amp;hl=en
http://www.growingbusiness.co.uk/not-so-innocent.html
http://news.google.com/newspapers?id=AhsfAAAAIBAJ&amp;sjid=2qcEAAAAIBAJ&amp;pg=6347,1403336&amp;dq=obesity&amp;hl=en
http://news.google.com/newspapers?id=AhsfAAAAIBAJ&amp;sjid=2qcEAAAAIBAJ&amp;pg=6585,1273341&amp;dq=obesity&amp;hl=en
http://www.justgiving.com/simonfoxcroft
http://www.prleap.com/pr/60970/
http://www.poconorecord.com/apps/pbcs.dll/article?AID=/20070107/NEWS04/701070313
http://www.highbeam.com/doc/1N1-1183861C74138330.html?refid=gnews_1108
http://docs.newsbank.com/g/GooglePM/VTHB/lib00888,116853921E31ACE0.html
http://www.register-mail.com/stories/010707/FEA_BC0CTK69.GID.shtml
http://www.highbeam.com/doc/1P2-14768030.html?refid=gnews_1108
http://docs.newsbank.com/g/GooglePM/LA/lib00085,11EFE999AAE73720.html
http://www.highbeam.com/doc/1P2-13666091.html?refid=gnews_1108
http://www.poconorecord.com/apps/pbcs.dll/article?AID=/20070107/LIVING06/701070371/-1/NEWS01
http://www.dailynewstranscript.com/arts/x150181520
http://docs.newsbank.com/g/GooglePM/NP/lib00287,1183884AE45F0CE8.html
http://www.abc.net.au/news/stories/2007/01/07/1822554.htm?site=news
http://docs.newsbank.com/g/GooglePM/SDGB/lib02013,11685D30A0022B08.html
http://www.eluniversal.com.mx/articulos/vi_37116.html
http://www.lifegen.de/newsip/shownews.php4?getnews=2007-01-07-3523&amp;pc=s02
http://www.news.com.au/adelaidenow/story/0,22606,21031242-2682,00.html
http://www.nytimes.com/2007/01/08/health/08obesity.html?pagewanted=print
http://www.foxnews.com/story/0,2933,242461,00.html
http://www.theage.com.au/news/national/tax-junk-food-to-beat-obesity-expert/2007/01/07/1168104867775.html
http://www.health24.com/news/Weight_management_Obesity/1-955,38828.asp
http://www.virtualmedicalcentre.com/Treatments.asp?sid=98
http://www.heraldsun.com.au/lifestyle/health-science/call-for-soft-drink-ban/story-e6frfhjf-1111112798992
http://www.highbeam.com/doc/1P2-10754646.html?refid=gnews_1108
http://www.highbeam.com/doc/1P2-13234171.html?refid=gnews_1108
http://goliath.ecnext.com/premium/0199/0199-6123693.html
http://news.google.com/newspapers?id=x9QNAAAAIBAJ&amp;sjid=o3gDAAAAIBAJ&amp;pg=5344,2462545&amp;dq=obesity&amp;hl=en
http://english.vietnamnet.vn/social/2007/08/724907/
http://www.medicalnewstoday.com/medicalnews.php?newsid=60256
http://www.bdpost.co.uk/content/barkinganddagenham/post/news/story.aspx?brand=BDPOnline&amp;category=news&amp;tBrand=northlondon24&amp;tCategory=newsbdp&amp;itemid=WeED08%20Jan%202007%2012%3A13%3A33%3A217
http://goliath.ecnext.com/premium/0199/0199-6121135.html
http://www.healthcarerepublic.com/News/EmailThisArticle/624869/Key-role-nurses-DoH-obesity-plans/
http://news.google.com/newspapers?id=P4oUAAAAIBAJ&amp;sjid=nAQEAAAAIBAJ&amp;pg=6138,1999578&amp;dq=obesity&amp;hl=en
http://www.healthcentral.com/newsdetail/408/600732.html
http://www.earthtimes.org/articles/show/18524.html
http://www.telegraph.co.uk/news/main.jhtml?xml=/news/2007/01/08/nfatdog08.xml
http://www.highbeam.com/doc/1P1-133151436.html?refid=gnews_1108
http://docs.newsbank.com/g/GooglePM/DSNB/lib00496,1168A3327AEC0BA0.html
http://www.medpagetoday.com/Cardiology/Hypertension/4824
http://www.leedstoday.net/ViewArticle2.aspx?SectionID=39&amp;ArticleID=1961352
http://www.medicalnewstoday.com/medicalnews.php?newsid=60260
http://calorielab.com/news/2007/01/08/nibbles-liquids-make-up-22-percent-of-diet/
http://goliath.ecnext.com/premium/0199/0199-6231431.html
http://www.boston.com/news/globe/health_science/articles/2007/01/08/is_bariatric_surgery_ok_to_control_type_2_diabetes
http://www.usatoday.com/news/health/2007-01-08-nutrition-bias_x.htm
http://www.washingtonpost.com/wp-dyn/content/graphic/2007/01/08/GR2007010800879.html
http://www.businessweek.com/magazine/content/07_02/b4016089.htm
http://www.businessweek.com/magazine/content/07_02/b4016082.htm
http://www.msnbc.msn.com/id/16472929/
http://www.telegraph.co.uk/news/main.jhtml?xml=/news/2007/01/08/nthin08.xml
http://www.highbeam.com/doc/1P1-133135979.html?refid=gnews_1108
http://www.highbeam.com/doc/1P1-133135983.html?refid=gnews_1108
http://abc.net.au/science/news/stories/2007/1993725.htm
http://select.nytimes.com/gst/abstract.html?res=F60C10FD3E540C7B8CDDA80894DF404482
http://www.nytimes.com/2007/01/07/news/07iht-notes.4131124.html
http://pqasb.pqarchiver.com/newsday/access/1190693431.html?dids=1190693431:1190693431&amp;FMT=ABS&amp;FMTS=ABS:FT&amp;type=current&amp;date=Jan+08%2C+2007&amp;author=The+Washington+Post&amp;pub=Newsday+(Combined+editions)&amp;desc='Simple+Rules'+star+tackles+weightier+role&amp;pqatl=google
http://www.thesun.co.uk/article/0,,2-2007010120,00.html
http://www.walesonline.co.uk/news/health-news/tm_headline=let-s-beat-cancer-in-wales&amp;method=full&amp;objectid=18419547&amp;siteid=50082-name_page.html
http://www.stuff.co.nz/stuff/4148892a16076.html
http://pqasb.pqarchiver.com/newsday/access/1190693551.html?dids=1190693551:1190693551&amp;FMT=ABS&amp;FMTS=ABS:FT&amp;type=current&amp;date=Jan+08%2C+2007&amp;author=&amp;pub=Newsday+(Combined+editions)&amp;desc=Briefing&amp;pqatl=google
http://docs.newsbank.com/g/GooglePM/SJ/lib00188,1168D88281BC9C50.html
http://docs.newsbank.com/g/GooglePM/ST/lib00154,1167E35E763355F0.html
http://www.highbeam.com/doc/1P2-10754728.html?refid=gnews_1108
http://www.theage.com.au/news/opinion/do-we-help-overweight-kids-or-just-insult-them/2007/01/07/1168104864898.html
http://docs.newsbank.com/g/GooglePM/SL/lib00170,11A01D13411F8190.html
http://news.google.com/newspapers?id=MeceAAAAIBAJ&amp;sjid=oEUEAAAAIBAJ&amp;pg=1689,4183856&amp;dq=obesity&amp;hl=en
http://docs.newsbank.com/g/GooglePM/SL/lib00170,116897386A465B70.html
http://www.belfasttelegraph.co.uk/news/health/the-age-revolution-how-to-live-to-be-150-13399758.html
http://www.post-gazette.com/pg/07008/751568-28.stm
http://docs.newsbank.com/g/GooglePM/DM/lib00375,1168B17C43ABA6C8.html
http://www.highbeam.com/doc/1G1-117930312.html?refid=gnews_1108
http://pqasb.pqarchiver.com/baltsun/access/1190853151.html?dids=1190853151:1190853151&amp;FMT=ABS&amp;FMTS=ABS:FT&amp;type=current&amp;date=Jan+08%2C+2007&amp;author=Chris+Emery&amp;pub=The+Sun&amp;desc=HEARTBURN+DRUGS+ARE+WORTH+RISK%2C+SOME+SAY+%3B+DESPITE+LINK+TO+HIP+FRACTURES%2C+%60WHAT'S+THE+OTHER+CHOICE%3F'&amp;pqatl=google
http://docs.newsbank.com/g/GooglePM/SL/lib00170,11A01D1301A33850.html
http://www.dailymail.co.uk/travel/holidaytypeshub/article-595383/Star-gazing-chez-Branson.html
http://www.highbeam.com/doc/1P2-5771875.html?refid=gnews_1108
http://www.highbeam.com/doc/1P2-10754747.html?refid=gnews_1108
http://docs.newsbank.com/g/GooglePM/MH/lib00245,116BAFBCB1B78A00.html
http://www.dailymail.co.uk/health/article-427096/Pill-health-risk-times-higher-obese-women.html
http://www.nature.com/oby/journal/v16/n2/full/oby200732a.html
http://www.dailymail.co.uk/health/article-427428/Scan-youre-drinking-much.html
http://docs.newsbank.com/g/GooglePM/NJ/lib00062,1169809527DC8B48.html
http://www.jamaica-gleaner.com/gleaner/20070108/news/news4.html
http://www.dallasnews.com/sharedcontent/APStories/stories/D8MHAACG0.html
http://www.highbeam.com/doc/1P2-13949908.html?refid=gnews_1108
http://www.eagletribune.com/pulife/local_story_008120526
http://www.newstatesman.com/uk-politics/2007/01/brown-party-cameron-dull
http://www.physorg.com/news87478745.html
http://www.newswise.com/articles/view/526353/
http://www.webwire.com/ViewPressRel.asp?aId=25872
http://www.genengnews.com/news/bnitem.aspx?name=11073917
http://www.npicenter.com/anm/anmviewer.asp?a=17372&amp;z=22
http://www.medscape.com/viewarticle/548588;meddomainjsession=1SgbKV9BmxHXDY07Bkq5KLTT2ry6kB6HWcds7nTw0BCJn4SFvfmG!-499472725
http://www.newswise.com/articles/overweight-it-may-be-just-body-chemistry
http://www.canadafreepress.com/medical/surgery010807.htm
http://www.medicalnewstoday.com/medicalnews.php?newsid=60257
http://docs.newsbank.com/g/GooglePM/AC/lib00091,1168D4C621A12180.html
http://www.highbeam.com/doc/1N1-11838910DFB7C428.html?refid=gnews_1108
http://www.tomahjournal.com/articles/2007/01/08/news/01grant.txt
http://goliath.ecnext.com/premium/0199/0199-6185636.html
http://www.highbeam.com/doc/1P2-10314347.html?refid=gnews_1108
http://www.highbeam.com/doc/1N1-116DE81283066230.html?refid=gnews_1108
http://www.highbeam.com/doc/1Y1-101956889.html?refid=gnews_1108
http://www.icis.com/Articles/2007/01/06/2018162/pharma-rises-on-pipeline-strength.html
http://www2b.abc.net.au/science/k2/stn/newposts/3095/post3095357.shtm
http://www.thestar.co.za/index.php?fArticleId=3616255
http://goliath.ecnext.com/premium/0199/0199-6160832.html
http://www.highbeam.com/doc/1P2-13229911.html?refid=gnews_1108
http://www.healthnewsdigest.com/news/Exercise_48/Not_Just_Talking_The_Talk--Walking_The_Walk_5109_printer.shtml
http://galvestondailynews.com/story.lasso?ewcd=8e858ac56d8a92e3
http://www.halifaxcourier.co.uk/ViewArticle.aspx?ArticleID=1961050&amp;SectionID=700
http://www.just-food.com/alerts/viewmail.aspx?id=19016&amp;list=2
http://news.google.com/newspapers?id=8YYnAAAAIBAJ&amp;sjid=WQQGAAAAIBAJ&amp;pg=4059,1429140&amp;dq=obesity&amp;hl=en
http://www.highbeam.com/doc/1Y1-101953567.html?refid=gnews_1108
http://www.presseportal.de/pm/32142/1025584/mds_pharma_services
http://www.highbeam.com/doc/1P2-12217481.html?refid=gnews_1108
http://docs.newsbank.com/g/GooglePM/DDNB/lib00434,1169038F2886AA10.html
http://www.lovefm.com/ndisplay.php?nid=5246
http://news.google.com/newspapers?id=f8Q0AAAAIBAJ&amp;sjid=fiEGAAAAIBAJ&amp;pg=4367,701940&amp;dq=obesity&amp;hl=en
http://www.thespoof.com/news/spoof.cfm?headline=s2i13453
http://www.highbeam.com/doc/1P2-13233988.html?refid=gnews_1108
http://pqasb.pqarchiver.com/smgpubs/access/1190860981.html?dids=1190860981:1190860981&amp;FMT=ABS&amp;FMTS=ABS:FT&amp;type=current&amp;date=Jan+08%2C+2007&amp;author=JAMES+PORTEOUS+%26+JAMES+MORGAN&amp;pub=The+Herald&amp;desc=Bring+me+ze+'ead+of+Le+Guen+THEBACK4&amp;pqatl=google
http://www.prweb.com/releases/2007/1/prweb495524.htm
http://www.theboltonnews.co.uk/news/boltonhealth/boltonhealthnews/display.var.1108291.0.more_pupils_should_have_healthy_future.php
http://www.egovmonitor.com/node/8978/print
http://www.highbeam.com/doc/1P2-10048195.html?refid=gnews_1108
http://www.medscape.com/viewarticle/549410
http://www.azom.com/Details.asp?ArticleID=3625
http://www2b.abc.net.au/science/k2/stn/newposts/3095/post3095355.shtm
http://www.katu.com/news/5121176.html
http://www.highbeam.com/doc/1N1-1183861C9E9AF218.html?refid=gnews_1108
http://docs.newsbank.com/g/GooglePM/AC/lib00091,1168D4C626D0B0F8.html
http://www.pittsburghlive.com/x/dailycourier/news/tritown/s_487558.html
http://www.medpagetoday.com/Ophthalmology/GeneralOphthalmology/tb/4822
http://www.kcra.com/money/10696334/detail.html
http://pqasb.pqarchiver.com/thestar/access/1190758231.html?dids=1190758231:1190758231&amp;FMT=ABS&amp;FMTS=ABS:FT&amp;type=current&amp;date=Jan+08%2C+2007&amp;author=Rob+Faulkner&amp;pub=The+Spectator&amp;desc=Sweat's+a+science+at+Mac+fitness+lab&amp;pqatl=google
http://www.highbeam.com/doc/1P1-133151429.html?refid=gnews_1108
http://www.ktre.com/Global/story.asp?S=5909963&amp;nav=menu118_3
http://www.newwest.net/index.php/topic/article/key_issues_face_wyoming_legislature/C67/L37/
http://www.highbeam.com/doc/1P2-13229888.html?refid=gnews_1108
http://www.highbeam.com/doc/1P2-11985540.html?refid=gnews_1108
http://www.highbeam.com/doc/1P2-12217473.html?refid=gnews_1108
http://www.shortnews.com/start.cfm?id=59388&amp;rubrik1=Health&amp;rubrik2=Diseases&amp;rubrik3=All&amp;sort=1&amp;sparte=4
http://goliath.ecnext.com/premium/0199/0199-6152873.html
http://docs.newsbank.com/g/GooglePM/AT/lib00059,116880FAD8CA2D18.html
http://www.medicalnewstoday.com/medicalnews.php?newsid=60328
http://www.highbeam.com/doc/1P2-12909406.html?refid=gnews_1108
http://www.news.gov.hk/en/category/healthandcommunity/070108/html/070108en05003.htm
http://www.highbeam.com/doc/1P1-133151346.html?refid=gnews_1108
http://www.bizcommunity.com/Article/196/11/12864.html
http://www.highbeam.com/doc/1P2-11985546.html?refid=gnews_1108
http://menmedia.co.uk/news/s/232579_mcdonalds_brew_a_forestfriendly_coffee
http://www.daytondailynews.com/n/content/oh/story/news/local/2007/01/07/ddn010807heart.html
http://www.independent.ie/opinion/analysis/problem-of-finding-a-bed-to-cozily-accommodate-all-58260.html
http://news.google.com/newspapers?id=-oUlAAAAIBAJ&amp;sjid=j_QFAAAAIBAJ&amp;pg=6773,680221&amp;dq=obesity&amp;hl=en
http://news.google.com/newspapers?id=ftQJAAAAIBAJ&amp;sjid=0kkDAAAAIBAJ&amp;pg=3247,649225&amp;dq=obesity&amp;hl=en
http://news.google.com/newspapers?id=-oUlAAAAIBAJ&amp;sjid=j_QFAAAAIBAJ&amp;pg=6788,689819&amp;dq=obesity&amp;hl=en
http://news.google.com/newspapers?id=-oUlAAAAIBAJ&amp;sjid=j_QFAAAAIBAJ&amp;pg=4676,702877&amp;dq=obesity&amp;hl=en
http://news.google.com/newspapers?id=F6cxAAAAIBAJ&amp;sjid=vKoFAAAAIBAJ&amp;pg=2719,913481&amp;dq=obesity&amp;hl=en
http://news.google.com/newspapers?id=F6cxAAAAIBAJ&amp;sjid=vKoFAAAAIBAJ&amp;pg=3652,924306&amp;dq=obesity&amp;hl=en
http://www.merid.org/NDN/more.php?articleID=833&amp;search=%2FNDN%2Farchive.php%3FdoSearch%3D1%26nanomaterials%255B%255D%3DMetal%2520Nanoparticle&amp;scorePrecent=100
http://www.t-g.com/story/1184199.html
http://www.independentmail.com/news/2007/jan/08/anderson-area-weight-loss-program-kicks-today/
http://goliath.ecnext.com/premium/0199/0199-6234818.html
http://goliath.ecnext.com/premium/0199/0199-6123052.html
http://goliath.ecnext.com/premium/0199/0199-6120835.html
http://pqasb.pqarchiver.com/smgpubs/access/1190860291.html?dids=1190860291:1190860291&amp;FMT=ABS&amp;FMTS=ABS:FT&amp;type=current&amp;date=Jan+08%2C+2007&amp;author=ANDREW+DENHOLM+EDUCATION+CORRESPONDENT&amp;pub=The+Herald&amp;desc=Sports+body+attacks+lack+of+facilities+at+new+academy+Council+defends+plans+for+GBP100m+school+at+Bearsden&amp;pqatl=google
http://www.nature.com/jhh/journal/v21/n7/full/1002188a.html
http://www.caducee.net/breves/breve.asp?idb=5902&amp;cal=1
http://uk.reuters.com/article/idUKN0529211820070108
http://www.usatoday.com/news/world/2007-01-08-chinese-obesity_x.htm
http://pqasb.pqarchiver.com/thestar/access/1191309911.html?dids=1191309911:1191309911&amp;FMT=ABS&amp;FMTS=ABS:FT&amp;type=current&amp;date=Jan+09%2C+2007&amp;author=&amp;pub=The+Record&amp;desc=Warning%3A+long-term+risk+of+obesity+drugs+'unknown'&amp;pqatl=google
http://www.earthtimes.org/articles/show/18634.html
http://www.medicalnewstoday.com/medicalnews.php?newsid=60401
http://www.news.com.au/heraldsun/story/0,21985,21030909-661,00.html
http://www.newstalkzb.co.nz/newsdetail1.asp?storyID=123506
http://www.thatsfit.com/2007/01/09/chinas-kid-obesity-problems-stunning-to-officials/
http://news.google.com/newspapers?id=ltwnAAAAIBAJ&amp;sjid=PfMDAAAAIBAJ&amp;pg=3461,5580635&amp;dq=obesity&amp;hl=en
http://docs.newsbank.com/g/GooglePM/PPRB/lib00828,12477922F2306380.html
http://pqasb.pqarchiver.com/chicagotribune/access/1191285281.html?dids=1191285281:1191285281&amp;FMT=ABS&amp;FMTS=ABS:FT&amp;type=current&amp;date=Jan+09%2C+2007&amp;author=Michelle+S+Keller%2C+Tribune+staff+reporter&amp;pub=Chicago+Tribune&amp;desc=Refreshing+sip+of+a+soft+drink+conceals+a+big+gulp+of+calories+%3B+1+of+2+in+U.S.+gets+a+daily+dose+of+soda+or+other+sugary+beverage&amp;pqatl=google
http://docs.newsbank.com/g/GooglePM/AB/lib00097,116979C662B80020.html
http://www.highbeam.com/doc/1P1-133183677.html?refid=gnews_1108
http://www.bizcommunity.com/Article/196/11/12890.html
http://goliath.ecnext.com/premium/0199/0199-6124149.html
http://www.npr.org/templates/story/story.php?storyId=6759000
http://www.washingtonpost.com/wp-dyn/content/article/2007/01/08/AR2007010801140.html
http://www.timesdaily.com/apps/pbcs.dll/article?AID=/20070109/NEWS/701090301/1004
http://www.nytimes.com/2007/01/09/health/09research.html?sq=&amp;st=nyt&amp;scp=66&amp;pagewanted=print
http://www.sciencedaily.com/releases/2007/01/070108191622.htm
http://www.usatoday.com/news/health/2007-01-08-tweens-diet_x.htm
http://www.smh.com.au/news/opinion/fat-end-the-wedge-between-classes/2007/01/08/1168104921042.html
http://www.highbeam.com/doc/1P1-133172363.html?refid=gnews_1108
http://pqasb.pqarchiver.com/washingtonpost/access/1191271011.html?dids=1191271011:1191271011&amp;FMT=ABS&amp;FMTS=ABS:FT&amp;type=current&amp;date=Jan+09%2C+2007&amp;author=Christopher+J.+Gearon&amp;pub=The+Washington+Post&amp;desc=Getting+Into+the+Act%3B+When+Federal+Health+Experts+Troubleshoot+TV+Medical+Dramas%2C+They+Expect+a+Payback&amp;pqatl=google
http://www.foxnews.com/story/0,2933,242594,00.html?sPage=fnc/health/parenting
http://www.salon.com/mwt/broadsheet/2007/01/09/eating/
http://www.cbc.ca/canada/story/2007/01/09/bc-yoga.html
http://www.neiuindependent.com/news/2007/01/09/Opinion/Life-Liberty.And.The.Pursuit.Of.A.Heart.Attack-2633528.shtml
http://www.salon.com/tech/htww/2007/01/09/fuel_economy/
http://pqasb.pqarchiver.com/nypost/access/1191523921.html?dids=1191523921:1191523921&amp;FMT=ABS&amp;FMTS=ABS:FT&amp;type=current&amp;date=Jan+09%2C+2007&amp;author=RITA+DELFINER&amp;pub=New+York+Post&amp;desc=PRIMARY+COLOR+FOR+KID%24%3A+GREEN&amp;pqatl=google
http://www.washingtonpost.com/wp-dyn/content/article/2007/01/08/AR2007010801271.html
http://www.forbes.com/2007/01/08/non-profit-conversions-biz-cz_crs_0109conversion.html
http://select.nytimes.com/gst/abstract.html?res=F00E16F73E540C7A8CDDA80894DF404482
http://pqasb.pqarchiver.com/newsday/access/1191225261.html?dids=1191225261:1191225261&amp;FMT=ABS&amp;FMTS=ABS:FT&amp;type=current&amp;date=Jan+09%2C+2007&amp;author=JAMIE+TALAN.+STAFF+WRITER&amp;pub=Newsday+(Combined+editions)&amp;desc=A+diet+pill+for+the+dogs%2C+FDA+approves+drug+from+Pfizer+to+help+chunky+canines+suppress+appetites+and+shed+weight&amp;pqatl=google
http://www.highbeam.com/doc/1P1-133266576.html?refid=gnews_1108
http://docs.newsbank.com/g/GooglePM/SP/lib00247,11692579220AEB88.html
http://www.alertnet.org/thenews/newsdesk/N09485791.htm
http://pqasb.pqarchiver.com/sun_sentinel/access/1191343401.html?dids=1191343401:1191343401&amp;FMT=ABS&amp;FMTS=ABS:FT&amp;type=current&amp;date=Jan+09%2C+2007&amp;author=Ralph+De+La+Cruz&amp;pub=South+Florida+Sun+-+Sentinel&amp;desc=RESULTS+IN%2C+SOUTH+FLORIDA%2C+AND+YOU+WON'T+BE+HAPPY+ABOUT+THEM&amp;pqatl=google
http://www.canada.com/reginaleaderpost/news/story.html?id=c5107a5a-0133-4428-92b7-81173992ccab
http://www.highbeam.com/doc/1P2-13099038.html?refid=gnews_1108
http://www.highbeam.com/doc/1P2-13099065.html?refid=gnews_1108
http://pqasb.pqarchiver.com/timesdispatch/access/1193003081.html?dids=1193003081:1193003081&amp;FMT=ABS&amp;FMTS=ABS:FT&amp;type=current&amp;date=Jan+09%2C+2007&amp;author=HOLLY+PRESTIDGE%3B+LINDSAY+KASTNER&amp;pub=Richmond+Times+-+Dispatch&amp;desc=Classroom+party's+over+%2F+Many+schools+eliminating+them+amid+worries+they+promote+bad+eating+habits&amp;pqatl=google
http://pqasb.pqarchiver.com/sandiego/access/1192559631.html?dids=1192559631:1192559631&amp;FMT=ABS&amp;FMTS=ABS:FT&amp;type=current&amp;date=Jan+09%2C+2007&amp;author=&amp;pub=The+San+Diego+Union+-+Tribune&amp;desc=HEALTH+NEWS&amp;pqatl=google
http://docs.newsbank.com/g/GooglePM/CSTB/lib00224,1168DBCEF41EC9E8.html
http://docs.newsbank.com/g/GooglePM/RM/lib00243,1168DDBFC1433E00.html
http://www.nature.com/jhh/journal/v21/n10/full/1002240a.html
http://pqasb.pqarchiver.com/orlandosentinel/access/1191373911.html?dids=1191373911:1191373911&amp;FMT=ABS&amp;FMTS=ABS:FT&amp;type=current&amp;date=Jan+09%2C+2007&amp;author=Deborah+Kotz%2C+U.S.+News+and+World+Report&amp;pub=Orlando+Sentinel&amp;desc=Study+shows+that+iron+could+be+the+answer+for+some+infertile+women&amp;pqatl=google
http://www.nydailynews.com/boroughs/2007/01/09/2007-01-09_exercise_and_nutrition_prevail_in_toddle.html
http://www.highbeam.com/doc/1P2-13099051.html?refid=gnews_1108
http://pqasb.pqarchiver.com/orlandosentinel/access/1191373861.html?dids=1191373861:1191373861&amp;FMT=ABS&amp;FMTS=ABS:FT&amp;type=current&amp;date=Jan+09%2C+2007&amp;author=Sally+Squires%2C+The+Washington+Post&amp;pub=Orlando+Sentinel&amp;desc=Freedom+to+eat+more+and+weigh+less%3B+Research+shows+that+low+energy+density+is+the+secret+to+feeling+full+on+fewer+calories.&amp;pqatl=google
http://docs.newsbank.com/g/GooglePM/BN/lib00141,116911E3FA7AE2E0.html
http://news.google.com/newspapers?id=Hqs1AAAAIBAJ&amp;sjid=0RMLAAAAIBAJ&amp;pg=4165,3305593&amp;dq=obesity&amp;hl=en
http://docs.newsbank.com/g/GooglePM/SR/lib00139,11698C0070BFF718.html
http://www.roanoke.com/extra/wb/xp-99286
http://news.google.com/newspapers?id=gMQ0AAAAIBAJ&amp;sjid=fiEGAAAAIBAJ&amp;pg=6812,785452&amp;dq=obesity&amp;hl=en
http://www.cjonline.com/stories/010907/loc_136494679.shtml
http://news.google.com/newspapers?id=N7gsAAAAIBAJ&amp;sjid=W_4DAAAAIBAJ&amp;pg=6323,6800354&amp;dq=obesity&amp;hl=en
http://www.highbeam.com/doc/1P2-5774862.html?refid=gnews_1108
http://journalstar.com/lifestyles/article_33d40799-0c9f-5d2b-8576-8bc1b8dbbb08.html
http://www.highbeam.com/doc/1P2-5774870.html?refid=gnews_1108
http://docs.newsbank.com/g/GooglePM/BCAB/lib00760,1168D103076A9328.html
http://www.insurancejournal.com/news/west/2007/01/09/75728.htm
http://www.genengnews.com/news/bnitem.aspx?name=11131419
http://www.medicalnewstoday.com/medicalnews.php?newsid=60349
http://www.beveragedaily.com/Product-Categories/Ingredients-and-additives/Cargill-seeks-EU-novel-foods-approval-for-sweetener
http://www.medicalnewstoday.com/medicalnews.php?newsid=60350
http://www.genengnews.com/news/bnitem.aspx?name=10917883
http://www.firstcoastnews.com/news/health/news-article.aspx?storyid=72990
http://wowktv.com/story.cfm?func=viewstory&amp;storyid=18384&amp;catid=36
http://www.mccookgazette.com/story/1184468.html
http://www.news-medical.net/news/2007/01/09/21337.aspx
http://docs.newsbank.com/g/GooglePM/DPIB/lib00762,116BCF148C7A4E30.html
http://www.azcentral.com/arizonarepublic/arizonaliving/articles/0109qaweil0109.html
http://docs.newsbank.com/g/GooglePM/MIJB/lib00649,1168D52E1A784690.html
http://www.highbeam.com/doc/1P2-10050463.html?refid=gnews_1108
http://starbulletin.com/2007/01/09/news/story08.html
http://docs.newsbank.com/g/GooglePM/ATSB/lib00637,1168F49A658210E8.html
http://www.edgeboston.com/index.php?ch=columnists&amp;sc=williamkapfer&amp;sc3=&amp;id=49566&amp;pf=1
http://www.smdailyjournal.com/article_preview.php?id=69233
http://www.townonline.com/cambridge/homepage/8999014506877157375
http://www.highbeam.com/doc/1P2-12221269.html?refid=gnews_1108
http://www.medscape.com/viewarticle/550152
http://www.perishablepundit.com/punditprint.php?date=01/09/07&amp;pundit=5
http://docs.newsbank.com/g/GooglePM/SMCB/lib00632,1168E78C1C4FAA58.html
http://www.loislaw.com/gpc/index.htp?dockey=20016861@USCFR
http://newstribune.com/articles/2007/01/09/community/356com01.txt
http://www.rutlandherald.com/apps/pbcs.dll/article?AID=/20070109/NEWS/701090304/1026/FEATURES12
http://www.consumerreports.org/health/prescription-drugs/thyroid/how-is-it-used.htm
http://www.highbeam.com/doc/1P2-12532674.html?refid=gnews_1108
http://www.ktuu.com/Global/story.asp?S=5917278
http://www.highbeam.com/doc/1P2-8982208.html?refid=gnews_1108
http://www.poconorecord.com/apps/pbcs.dll/article?AID=/20070109/NEWS01/701090308
http://docs.newsbank.com/g/GooglePM/OBNB/lib00518,1168DBDA230ACF58.html
http://docs.newsbank.com/g/GooglePM/GVRB/lib01141,1168F9606C635B88.html
http://www.diabetesincontrol.com/index.php?option=com_content&amp;view-article&amp;id=4467
http://goliath.ecnext.com/premium/0199/0199-6126586.html
http://www.bizcommunity.com/Article/196/11/12880.html
http://news.google.com/newspapers?id=u-4pAAAAIBAJ&amp;sjid=QWoFAAAAIBAJ&amp;pg=3939,955171&amp;dq=obesity&amp;hl=en
http://www.foodprocessing.com/articles/2007/014.html
http://www.highbeam.com/doc/1N1-118383A5912B8200.html?refid=gnews_1108
http://goliath.ecnext.com/premium/0199/0199-6126427.html
http://www.berkeleydaily.org/text/article.cfm?issue=01-09-07&amp;storyID=26067
http://www.highbeam.com/doc/1P1-133196756.html?refid=gnews_1108
http://www.highbeam.com/doc/1P2-10305927.html?refid=gnews_1108
http://www.highbeam.com/doc/1N1-1183884B16515160.html?refid=gnews_1108
http://www.wisbusiness.com/index.iml?Article=85783
http://www.highbeam.com/doc/1N1-1183884B15EEDE40.html?refid=gnews_1108
http://www.newwest.net/index.php/citjo/article/americas_health_care_is_a_national_disgrace/C37/L37/
http://www.pantagraph.com/news/article_3328a3ca-8e81-554f-89c0-f16d53689fde.html
http://www.blackpooltoday.co.uk/ViewArticle2.aspx?SectionID=62&amp;ArticleID=1962893
http://www.sawfnews.com/lifestyle/31920.aspx
http://pqasb.pqarchiver.com/thestar/access/1191309671.html?dids=1191309671:1191309671&amp;FMT=ABS&amp;FMTS=ABS:FT&amp;type=current&amp;date=Jan+09%2C+2007&amp;author=&amp;pub=The+Spectator&amp;desc=Fitness+trends%3B+Fitness+will+turn+functional+in+2007%2C+with+more+emphasis+on+baby+boomers+and+overweight+youth.+Here+are+some+other+fitness+trends+to+watch+for+this+year%2C+according+to+the+American+Council+on+Exercise%3A&amp;pqatl=google
http://www.highbeam.com/doc/1N1-1183861CB96BF380.html?refid=gnews_1108
http://www.highbeam.com/doc/1P2-11985615.html?refid=gnews_1108
http://www.highbeam.com/doc/1N1-116E93D57B4BDEE0.html?refid=gnews_1108
http://news.google.com/newspapers?id=9wgzAAAAIBAJ&amp;sjid=SRMGAAAAIBAJ&amp;pg=336,2545189&amp;dq=obesity&amp;hl=en
http://docs.newsbank.com/g/GooglePM/HN/lib00129,1183861CB96BF380.html
http://www.abcmoney.co.uk/news/0920073428.htm
http://www.newswatchngr.com/editorial/allaccess/bob/10109110629.htm
http://www.highbeam.com/doc/1N1-118383A592E6A368.html?refid=gnews_1108
http://icnewcastle.icnetwork.co.uk/journallive/thejournal/tm_headline=why-brian-needs-a-bit-of-heavy-editing&amp;method=full&amp;objectid=18425436&amp;siteid=50081-name_page.html
http://docs.newsbank.com/g/GooglePM/PPRB/lib00828,12477922F9049690.html
http://www.highbeam.com/doc/1P2-12532717.html?refid=gnews_1108
http://calorielab.com/news/2007/01/09/nibbles-new-jersey-to-cut-junk-food-at-schools/
http://www.thetelegraphandargus.co.uk/news/1111104.garden_paths_leads_to_downing_street/
http://www.ameinfo.com/news/Detailed/32484.html
http://news.google.com/newspapers?id=9wgzAAAAIBAJ&amp;sjid=SRMGAAAAIBAJ&amp;pg=657,2538821&amp;dq=obesity&amp;hl=en
http://www.highbeam.com/doc/1P2-13230145.html?refid=gnews_1108
http://www.highbeam.com/doc/1P2-10632438.html?refid=gnews_1108
http://www.diabetesincontrol.com/articles/diabetes-news/4459
http://www.highbeam.com/doc/1N1-116E93D5885D5F68.html?refid=gnews_1108
http://www.scoop.co.nz/stories/PO0701/S00021.htm
http://www.livescience.com/humanbiology/070109_bad_book.html
http://docs.newsbank.com/g/GooglePM/AD/lib00240,11690559C9CDEEF8.html
http://goliath.ecnext.com/premium/0199/0199-6129134.html
http://www.blackburncitizen.co.uk/news/newsheadlines/display.var.1110778.0.new_chiefs_hopes_for_regions_health.php
http://www.seniorjournal.com/NEWS/Health/2007/7-01-09-Age-RelatedMacular.htm
http://news.google.com/newspapers?id=-4UlAAAAIBAJ&amp;sjid=j_QFAAAAIBAJ&amp;pg=5723,742261&amp;dq=obesity&amp;hl=en
http://www.earthtimes.org/articles/show/18759.html
http://www.ameinfo.com/99115.html
http://www.rsc.org/Publishing/ChemScience/Volume/2007/02/trans_fat_free_future.asp
http://www.24dash.com/education/15092.htm
http://www.californiachronicle.com/articles/viewArticle.asp?articleID=18866
http://docs.newsbank.com/g/GooglePM/BC/lib00101,118383A5912B8200.html
http://docs.newsbank.com/g/GooglePM/LCSB/lib00970,11691CCF038605F8.html
http://news.google.com/newspapers?id=GwQgAAAAIBAJ&amp;sjid=V2QFAAAAIBAJ&amp;pg=4411,1108532&amp;dq=obesity&amp;hl=en
http://docs.newsbank.com/g/GooglePM/NP/lib00287,1183884B16515160.html
http://docs.newsbank.com/g/GooglePM/KC/lib00143,1168E788106E7778.html
http://www.msnbc.msn.com/id/16566559/
http://www.nature.com/oby/journal/v16/n2/full/oby200771a.html
http://www.tahoedailytribune.com/article/20070110/NEWS/101100047
http://news.google.com/newspapers?id=M-ceAAAAIBAJ&amp;sjid=oEUEAAAAIBAJ&amp;pg=2455,4691542&amp;dq=obesity&amp;hl=en
http://www.highbeam.com/doc/1P2-13230223.html?refid=gnews_1108
http://www.sciencedaily.com/releases/2007/01/070104144703.htm
http://www.carbwire.com/2007/01/10/welfare_participants_not_driving_up_obesity_rates_report_shows
http://www.medicalnewstoday.com/medicalnews.php?newsid=60372
http://www.medpagetoday.com/HematologyOncology/ProstateCancer/tb/4835
http://www.healthandage.com/public/news-home/10315/Study-finds-obese-patients-fare-better-in-heart-failure.html
http://www.highbeam.com/doc/1P2-12217610.html?refid=gnews_1108
http://www.msnbc.msn.com/id/16460443/
http://pqasb.pqarchiver.com/sandiego/access/1193151711.html?dids=1193151711:1193151711&amp;FMT=ABS&amp;FMTS=ABS:FT&amp;type=current&amp;date=Jan+10%2C+2007&amp;author=Pat+Sherman&amp;pub=The+San+Diego+Union+-+Tribune&amp;desc=Oceanside+author+touts+benefits+of+the+Stone+Age+diet&amp;pqatl=google
http://docs.newsbank.com/g/GooglePM/LTJB/lib01142,11691F5E895C5108.html
http://www.newswise.com/articles/cure-for-most-heart-attacks-is-free-but-its-important-to-start-young?ret=/articles/list&amp;channel=&amp;category=&amp;page=19&amp;search%5Bstatus%5D=3&amp;search%5Bsort%5D=date+desc&amp;search%5Bchannel_id%5D=70
http://www.telegraph.co.uk/news/uknews/1539035/Men-lust-for-hourglass-curves-say-researchers.html
http://www.ivanhoe.com/channels/p_channelstory.cfm?storyid=15291
http://www.westislandchronicle.com/article-65531-Taxfree-diet.html
http://www.medicalnewstoday.com/medicalnews.php?newsid=60426
http://www.newswise.com/articles/where-and-how-you-live-affects-the-state-of-your-heart?ret=/articles/list&amp;channel=&amp;category=&amp;page=21&amp;search%5Bstatus%5D=3&amp;search%5Bsort%5D=date+desc&amp;search%5Bchannel_id%5D=70
http://docs.newsbank.com/g/GooglePM/NS/lib00202,118389111A5E6590.html
http://goliath.ecnext.com/premium/0199/0199-6132999.html
http://www.usatoday.com/news/education/2007-01-09-alaska-pe_x.htm
http://www.thestar.com/News/article/169561
http://www.thestreet.com/storycomments/10331705/1/sanofi-upgraded--shares-rise.html
http://pqasb.pqarchiver.com/chicagotribune/access/1191917571.html?dids=1191917571:1191917571&amp;FMT=ABS&amp;FMTS=ABS:FT&amp;type=current&amp;date=Jan+10%2C+2007&amp;author=&amp;pub=Chicago+Tribune&amp;desc=WENSHE%2C+LEONARD+JAMES&amp;pqatl=google
http://www.forbes.com/forbeslife/health/2007/01/09/ways-stay-shape-forbeslife-cx_0110_avd_stayshape2007.html
http://www.news.com.au/couriermail/story/0,23739,21038985-27197,00.html
http://www.highbeam.com/doc/1P2-5773208.html?refid=gnews_1108
http://www.sfgate.com/cgi-bin/article.cgi?f=/c/a/2007/01/10/MNG02NG19D1.DTL&amp;type=health
http://www.foxnews.com/story/0,2933,242823,00.html
http://www.washingtonpost.com/wp-dyn/content/article/2007/01/09/AR2007010901559.html
http://www.timesonline.co.uk/article/0,,11069-2539007,00.html
http://www.thestar.com/News/article/169769
http://www.nytimes.com/2007/01/10/dining/10book.html?ref=dining
http://www.boston.com/yourlife/health/diseases/articles/2007/01/10/filling_up_on_sweetened_research?mode=PF
http://docs.newsbank.com/g/GooglePM/SBCB/lib00676,1169951565147650.html
http://www.highbeam.com/doc/1P2-13096504.html?refid=gnews_1108
http://allafrica.com/stories/200701100448.html
http://docs.newsbank.com/g/GooglePM/SAEC/lib00210,1169644B26C337C0.html
http://www.highbeam.com/doc/1P1-133226015.html?refid=gnews_1108
http://www.highbeam.com/doc/1P2-10844764.html?refid=gnews_1108
http://pqasb.pqarchiver.com/courant/access/1192170501.html?dids=1192170501:1192170501&amp;FMT=ABS&amp;FMTS=ABS:FT&amp;type=current&amp;date=Jan+10%2C+2007&amp;author=KATHLEEN+MEGAN%3B+Courant+Staff+Writer&amp;pub=Hartford+Courant&amp;desc=TRENDY+DIETS+SELL%2C+BUT+DO+THEY+WORK%3F+%3B+HEALTHY+FOOD%2C+EXERCISE+STILL+KEY+TO+WEIGHT+LOSS&amp;pqatl=google
http://www.canada.com/montrealgazette/news/story.html?id=9d281825-d417-4df9-9b58-2fa553e7253d
http://www.highbeam.com/doc/1P2-13096496.html?refid=gnews_1108
http://docs.newsbank.com/g/GooglePM/SP/lib00247,1169CDF106D69088.html
http://www.highbeam.com/doc/1P2-13096524.html?refid=gnews_1108
http://www.highbeam.com/doc/1P2-10742028.html?refid=gnews_1108
http://docs.newsbank.com/g/GooglePM/SP/lib00247,116979A45FAF0DB0.html
http://pqasb.pqarchiver.com/bostonherald/access/1192249631.html?dids=1192249631:1192249631&amp;FMT=ABS&amp;FMTS=ABS:FT&amp;type=current&amp;date=Jan+10%2C+2007&amp;author=BRETT+ARENDS&amp;pub=Boston+Herald&amp;desc=Mitt+must+manage+vision+.+.+.&amp;pqatl=google
http://thestar.com.my/news/story.asp?file=/2007/1/10/health/16471473&amp;sec=health.asp,+
http://pqasb.pqarchiver.com/chicagotribune/access/1191915461.html?dids=1191915461:1191915461&amp;FMT=ABS&amp;FMTS=ABS:FT&amp;type=current&amp;date=Jan+10%2C+2007&amp;author=David+Crary%2C+Associated+Press%3B+AP+writer+Audra+Ang+in+Beijing+contributed+to+this+report&amp;pub=Chicago+Tribune&amp;desc=Foreign-adoption+boom+is+ending&amp;pqatl=google
http://www.pe.com/lifestyles/healthandfitness/stories/PE_Fea_Daily_D_eating0111.25d0c09.html
http://docs.newsbank.com/g/GooglePM/FB/lib00074,11696CF509031930.html
http://news.google.com/newspapers?id=H6s1AAAAIBAJ&amp;sjid=0RMLAAAAIBAJ&amp;pg=4602,3539651&amp;dq=obesity&amp;hl=en
http://news.google.com/newspapers?id=l9wnAAAAIBAJ&amp;sjid=PfMDAAAAIBAJ&amp;pg=3867,5821284&amp;dq=obesity&amp;hl=en
http://docs.newsbank.com/g/GooglePM/AK/lib00099,1169853B31F12BE8.html
http://docs.newsbank.com/g/GooglePM/FB/lib00074,11696CF505483BE0.html
http://www.iol.co.za/index.php?art_id=iol1168376113859B252&amp;singlepage=1
http://www.gmanews.tv/print/26387
http://www.theage.com.au/news/editorial/pools-in-peril-shallow-excuses-arent-enough/2007/01/09/1168104979960.html
http://pqasb.pqarchiver.com/nypost/access/1192078751.html?dids=1192078751:1192078751&amp;FMT=ABS&amp;FMTS=ABS:FT&amp;type=current&amp;date=Jan+10%2C+2007&amp;author=ADAM+BUCKMAN&amp;pub=New+York+Post&amp;desc=PORK+ROGERS+OF+25TH+CENTURY&amp;pqatl=google
http://www.recordonline.com/apps/pbcs.dll/article?AID=/20070110/LIFE/701100318
http://www.highbeam.com/doc/1P2-5772948.html?refid=gnews_1108
http://news.google.com/newspapers?id=jKgmAAAAIBAJ&amp;sjid=qwkEAAAAIBAJ&amp;pg=2526,4401144&amp;dq=obesity&amp;hl=en
http://docs.newsbank.com/g/GooglePM/ET/lib00121,116907A52C8DDE58.html
http://news.google.com/newspapers?id=f4EVAAAAIBAJ&amp;sjid=tfADAAAAIBAJ&amp;pg=5886,1867350&amp;dq=obesity&amp;hl=en
http://www.recordonline.com/apps/pbcs.dll/article?AID=/20070110/LIFE/701100323
http://docs.newsbank.com/g/GooglePM/ET/lib00121,11692748875BA6D8.html
http://www.telegram.com/apps/pbcs.dll/article?AID=/20070110/NEWS/701100358/1002/BUSINESS
http://www.charlottesvillenewsplex.tv/news/headlines/5152482.html
http://www.npicenter.com/anm/anmviewer.asp?a=17398&amp;z=3
http://docs.newsbank.com/g/GooglePM/ENSB/lib01923,116C54CA905E75D0.html
http://goliath.ecnext.com/premium/0199/0199-6130568.html
http://www.carbwire.com/2007/01/10/old_school_weight_loss_norms_are_starting_to_crumble
http://www.innovations-report.de/html/berichte/medizin_gesundheit/bericht-91962.html
http://www.responsesource.com/releases/rel_display.php?relid=29022&amp;hilite=
http://docs.newsbank.com/g/GooglePM/MIJB/lib00649,116929125752C788.html
http://www.highbeam.com/doc/1P2-10314547.html?refid=gnews_1108
http://www.highbeam.com/doc/1P2-13664124.html?refid=gnews_1108
http://www.onlineopinion.com.au/view.asp?article=6413
http://pqasb.pqarchiver.com/smgpubs/access/1191965961.html?dids=1191965961:1191965961&amp;FMT=ABS&amp;FMTS=ABS:FT&amp;type=current&amp;date=Jan+10%2C+2007&amp;author=BRIAN+DONALDSON&amp;pub=The+Herald&amp;desc=RICKY+GERVAIS%2C+ROYAL+CONCERT+HALL%2C+GLASGOW+3%2F5&amp;pqatl=google
http://www.highbeam.com/doc/1N1-116E93D5B60E4990.html?refid=gnews_1108
http://goliath.ecnext.com/premium/0199/0199-6131281.html
http://www.highbeam.com/doc/1P2-13230031.html?refid=gnews_1108
http://www.ukmedix.com/weight-loss/weight-loss-excalia.cfm
http://www.highbeam.com/doc/1P1-133237501.html?refid=gnews_1108
http://www.middevonstar.co.uk/display.var.1114715.0.top_marks_for_leisure_centres.php
http://goliath.ecnext.com/premium/0199/0199-6132259.html
http://www.highbeam.com/doc/1N1-116E93D5C2C1A0A0.html?refid=gnews_1108
http://www.digitaljournal.com/article/88880/British_Columbia_school_yoga_classes_slammed
http://www.news-expressky.com/articles/2007/01/10/news/01workers.txt
http://www.ivanhoe.com/channels/p_channelstory.cfm?storyid=15290
http://news.google.com/newspapers?id=PvoyAAAAIBAJ&amp;sjid=NxMGAAAAIBAJ&amp;pg=637,1561790&amp;dq=obesity&amp;hl=en
http://www.schoolbuyersonline.com/content/news/article.asp?docid=%7B693246D2-0D50-49A7-8622-515A7BC75E45%7D
http://jama.ama-assn.org/cgi/content/abstract/297/2/196
http://www.highbeam.com/doc/1P2-11701104.html?refid=gnews_1108
http://www.richmondandtwickenhamtimes.co.uk/news/localnews/display.var.1105384.0.young_entrepreneurs_boing_into_the_future.php
http://www.highbeam.com/doc/1N1-1183884B23A4AA10.html?refid=gnews_1108
http://www.tribstar.com/features/local_story_010184659.html?keyword=secondarystory
http://www.journalpilot.com/articles/2007/01/10/news/news2.txt
http://www.wftv.com/health/10714652/detail.html
http://www.peta.org/mc/NewsItem.asp?id=9417
http://www.loislaw.com/gpc/index.htp?dockey=630128@LACODE
http://www.highbeam.com/doc/1P2-13230109.html?refid=gnews_1108
http://www.highbeam.com/doc/1N1-116E93D5C182C3B8.html?refid=gnews_1108
http://www.urbantulsa.com/gyrobase/Content?oid=oid%3A15651
http://docs.newsbank.com/g/GooglePM/NSRB/lib00527,1170C4F11C6C5A18.html
http://www.bedfordtoday.co.uk/ViewArticle2.aspx?SectionID=543&amp;ArticleID=1958824
http://www.theunion.com/article/20070110/NEWS/101100182/-1/news
http://money.uk.msn.com/your-cash/articles.aspx?cp-documentid=148832397
http://newsblaze.com/story/20070110164145tsop.nb/newsblaze/NEWSWIRE/NewsBlaze-Wire.html
http://www.scoop.co.nz/stories/GE0701/S00017.htm
http://www.vermontguardian.com/dailies/012007/011007.shtml
http://www.highbeam.com/doc/1P2-10314559.html?refid=gnews_1108
http://www.highbeam.com/doc/1P2-12523330.html?refid=gnews_1108
http://deliciouslivingmag.com/food/recipes/dl_recipe_1017/
http://www.foodnavigator.com/Science-Nutrition/Birds-Eye-challenges-consumer-perception-of-food-additives
http://www.highbeam.com/doc/1P2-11701113.html?refid=gnews_1108
http://docs.newsbank.com/g/GooglePM/AC/lib00091,11697EB38A937560.html
http://www.shieldsgazette.com/news/DOLLY-AIMING-TO-GET-CHILDREN.1964037.jp
http://www.netdoctor.co.uk/interactive/news/theme_news_detail.php?id=18028099&amp;tab_id=
http://www.brainerddispatch.com/stories/011007/new_20070110032.shtml
http://www.newwest.net/index.php/topic/article/an_interview_with_a_colorado_popcorn_maven/C65/L36/
http://www.gazette.net/stories/011007/enteres201603_32304.shtml
http://goliath.ecnext.com/premium/0199/0199-6131453.html
http://www.estripes.com/article.asp?section=104&amp;article=42656
http://www.dchieftain.com/news/68067-01-10-07.html
http://ec.europa.eu/dgs/health_consumer/dyna/enews/newsletters_en_print.cfm?al_id=601
http://docs.newsbank.com/g/GooglePM/BL/lib00107,1169BC2B057A6B88.html
http://www.medicalnewstoday.com/medicalnews.php?newsid=60454
http://www.highbeam.com/doc/1N1-118389111A5E6590.html?refid=gnews_1108
http://newsblaze.com/story/2010042010372501771.pr/topstory.html
http://www.highbeam.com/doc/1P2-12265122.html?refid=gnews_1108
http://www.highbeam.com/doc/1P2-11988620.html?refid=gnews_1108
http://pqasb.pqarchiver.com/mcall/access/1192329041.html?dids=1192329041:1192329041&amp;FMT=ABS&amp;FMTS=ABS:FT&amp;type=current&amp;date=Jan+10%2C+2007&amp;author=The+Morning+Call&amp;pub=Morning+Call&amp;desc=Make+office-holders+earn+their+keep&amp;pqatl=google
http://www.abcmoney.co.uk/news/1020074054.htm
http://www.redorbit.com/news/health/796915/american_heart_association_president_warns_congress_that_cardiovascular_health_of/index.html
http://www.collegenews.org/x6531.xml
http://pqasb.pqarchiver.com/registerguard/access/1196651411.html?dids=1196651411:1196651411&amp;FMT=ABS&amp;FMTS=ABS:FT&amp;type=current&amp;date=Jan+10%2C+2007&amp;author=Anne+Williams+The+Register-Guard&amp;pub=Register-Guard&amp;desc=Teens+teach+healthy+habits&amp;pqatl=google
http://www.earthtimes.org/articles/show/18932.html
http://www.earthtimes.org/articles/show/18950.html
http://news.google.com/newspapers?id=rlk1AAAAIBAJ&amp;sjid=kSUMAAAAIBAJ&amp;pg=2874,15068939&amp;dq=obesity&amp;hl=en
http://www.newswise.com/articles/nurse-researchers-get-to-the-heart-of-the-matter?ret=/articles/list&amp;category=&amp;page=24&amp;search%5Bchannel_id%5D=70&amp;search%5Bsort%5D=date+desc&amp;search%5Bstatus%5D=3
http://goliath.ecnext.com/premium/0199/0199-6132194.html
http://docs.newsbank.com/g/GooglePM/RHHB/lib00982,1169422900F6FE78.html
http://goliath.ecnext.com/premium/0199/0199-6129593.html
http://docs.newsbank.com/g/GooglePM/BGDB/lib01347,11E196D84613C558.html
http://goliath.ecnext.com/premium/0199/0199-6131142.html
http://www.zdrave.bg/novini/%D0%A1%D1%83%D0%BF%D0%B8%D1%82%D0%B5-%D0%BF%D0%BE%D0%BC%D0%B0%D0%B3%D0%B0%D1%82-%D0%B7%D0%B0-%D0%BD%D0%B0%D0%BC%D0%B0%D0%BB%D1%8F%D0%B2%D0%B0%D0%BD%D0%B5-%D0%BD%D0%B0-%D1%82%D0%B5%D0%B3%D0%BB%D0%BE%D1%82%D0%BE?c=x
http://www.portalfitness.com/Nota.aspx?i=1384
http://www.consumeraffairs.com/news04/2007/01/obesity_surgery.html
http://www.nature.com/oby/journal/v16/n2/abs/oby200736a.html
http://www.stuff.co.nz/stuff/dominionpost/4258358a6479.html
http://www.news.com.au/couriermail/story/0,23739,21046316-953,00.html
http://pqasb.pqarchiver.com/thestar/access/1192505221.html?dids=1192505221:1192505221&amp;FMT=ABS&amp;FMTS=ABS:FT&amp;type=current&amp;date=Jan+11%2C+2007&amp;author=Joanna+Frketich&amp;pub=The+Spectator&amp;desc='Dream+team'+at+Mac+tackles+obesity+riddle&amp;pqatl=google
http://news.google.com/newspapers?id=pMgaAAAAIBAJ&amp;sjid=n0UEAAAAIBAJ&amp;pg=2403,1032435&amp;dq=obesity&amp;hl=en
http://docs.newsbank.com/g/GooglePM/UDJB/lib00790,1169B8DB123DBD20.html
http://www.highbeam.com/doc/1P1-133277163.html?refid=gnews_1108
http://www.poconorecord.com/apps/pbcs.dll/article?AID=/20070111/NEWS01/701110325/-1/news
http://www.usforacle.com/2.5741/fighting-obesity-with-video-games-1.621915
http://www.privatehealth.co.uk/news/november-2007/counselling-obesity-surgery-patients318/
http://newsblaze.com/story/2007011113310002694.mwir/topstory.html
http://calorielab.com/news/2007/01/11/nibbles-more-americans-having-obesity-surgery/
http://www.stuff.co.nz/national/health/49359
http://docs.newsbank.com/g/GooglePM/SR/lib03325,11F40676223CA9E8.html
http://www.24dash.com/health/15140.htm
http://www.nutraingredients-usa.com/Consumer-Trends/Obesity-breakfast-research-points-to-new-opportunities
http://www.ecancermedicalscience.com/news-insider-news.asp?itemId=41
http://news.google.com/newspapers?id=xFwPAAAAIBAJ&amp;sjid=VYYDAAAAIBAJ&amp;pg=6513,542226&amp;dq=obesity&amp;hl=en
http://www.medicalnewstoday.com/medicalnews.php?newsid=60457
http://www.highbeam.com/doc/1P2-13096535.html?refid=gnews_1108
http://www.nature.com/oby/journal/v16/n1/full/oby20078a.html
http://www.nwipp-newspapers.com/dn/free/323581527715391.php
http://www.heraldtimesonline.com/stories/2007/01/11/lifestyle.qp-231184.sto
http://www.genomeweb.com/rnai/promised-cytrx-spins-out-rnai-drug-business-new-pure-play-subsidiary
http://www.nature.com/oby/journal/v16/n2/full/oby200745a.html
http://www.cbc.ca/news/story/2007/01/11/food-banks.html
http://www.cbsnews.com/stories/2007/01/11/earlyshow/contributors/tracysmith/main2350549.shtml?source=RSSattr=Health_2350549
http://www.medicalnewstoday.com/articles/60456.php
http://goliath.ecnext.com/premium/0199/0199-6136363.html
http://www.loislaw.com/gpc/index.htp?dockey=20033809@FDCR
http://docs.newsbank.com/g/GooglePM/MH/lib00245,116BBE45803EAEE0.html
http://pqasb.pqarchiver.com/thestar/access/1192516891.html?dids=1192516891:1192516891&amp;FMT=ABS&amp;FMTS=ABS:FT&amp;type=current&amp;date=Jan+11%2C+2007&amp;author=&amp;pub=The+Record&amp;desc=QUICK+STUDY&amp;pqatl=google
http://www.moneycontrol.com/lic_housing/lic/story.php?id=2619
http://www.news.com.au/dailytelegraph/story/0,22049,21039932-5006009,00.html
http://news.bbc.co.uk/2/hi/uk_news/magazine/6248975.stm
http://www.highbeam.com/doc/1P1-133260414.html?refid=gnews_1108
http://www.guardian.co.uk/society/2006/jan/30/health.medicineandhealth1
http://pqasb.pqarchiver.com/boston/access/1193238591.html?dids=1193238591:1193238591&amp;FMT=ABS&amp;FMTS=ABS:FT&amp;type=current&amp;date=Jan+11%2C+2007&amp;author=&amp;pub=Boston+Globe&amp;desc=COMMUNITY+BRIEFING&amp;pqatl=google
http://pqasb.pqarchiver.com/boston/access/1193238551.html?dids=1193238551:1193238551&amp;FMT=ABS&amp;FMTS=ABS:FT&amp;type=current&amp;date=Jan+11%2C+2007&amp;author=&amp;pub=Boston+Globe&amp;desc=COMMUNITY+BRIEFING&amp;pqatl=google
http://www.boston.com/news/local/articles/2007/01/11/state_seeks_to_cut_hospital_acquired_infection_rates
http://www.news.com.au/entertainment/story/0,23663,21041927-5007192,00.html
http://www.usatoday.com/news/health/2007-01-11-prevention_x.htm
http://news.bbc.co.uk/2/hi/health/6252269.stm
http://select.nytimes.com/gst/abstract.html?res=F10C13F839540C728DDDA80894DF404482
http://docs.newsbank.com/g/GooglePM/SP/lib00247,1169CDF11181B468.html
http://www.dailymail.co.uk/news/article-428179/Dont-kids-sweets-parents-told.html
http://www.highbeam.com/doc/1G1-117993035.html?refid=gnews_1108
http://www.canada.com/montrealgazette/news/westisland/story.html?id=0c191635-a94a-4647-8c10-89cef4a79ef2
http://pqasb.pqarchiver.com/sun_sentinel/access/1192550061.html?dids=1192550061:1192550061&amp;FMT=ABS&amp;FMTS=ABS:FT&amp;type=current&amp;date=Jan+11%2C+2007&amp;author=Georgia+East&amp;pub=South+Florida+Sun+-+Sentinel&amp;desc=PARENTS+GET+TOUGH+ON+KIDS'+TV+TIME&amp;pqatl=google
http://www.highbeam.com/doc/1P2-5773476.html?refid=gnews_1108
http://pqasb.pqarchiver.com/orlandosentinel/access/1192594671.html?dids=1192594671:1192594671&amp;FMT=ABS&amp;FMTS=ABS:FT&amp;type=current&amp;date=Jan+11%2C+2007&amp;author=&amp;pub=Orlando+Sentinel&amp;desc=E-10A+project+had+a+friend+in+Rumsfeld&amp;pqatl=google
http://news.google.com/newspapers?id=-V4zAAAAIBAJ&amp;sjid=pREGAAAAIBAJ&amp;pg=581,499029&amp;dq=obesity&amp;hl=en
http://www.dailymail.co.uk/health/article-427957/Dieters-shun-quick-fix-slimming-foods-healthy-eating.html
http://www.metrowestdailynews.com/columnists/8999011377339170813
http://www.highbeam.com/doc/1P2-12607326.html?refid=gnews_1108
http://docs.newsbank.com/g/GooglePM/MB/lib00180,116B78AC1D9C69F0.html
http://www.pe.com/localnews/sbcounty/stories/PE_News_Local_B_bhealth12.3a300d7.html
http://www.fitcommerce.com/Blueprint/page.aspx?pageId=276&amp;announcementId=1102&amp;tabId=87&amp;tabIndex=0
http://www.genengnews.com/news/bnitem.aspx?name=11216001
http://www.highbeam.com/doc/1N1-116C54CB78DB86D8.html?refid=gnews_1108
http://docs.newsbank.com/g/GooglePM/YHRB/lib00691,11699A752090F5B8.html
http://www.keloland.com/NewsDetail6162.cfm?Id=0,53802
http://www.highbeam.com/doc/1N1-116C54D0C93091D0.html?refid=gnews_1108
http://www.highbeam.com/doc/1P2-13234222.html?refid=gnews_1108
http://www.highbeam.com/doc/1P2-11819374.html?refid=gnews_1108
http://www.register-herald.com/opinion/local_story_011191905.html?keyword=topstory
http://news.google.com/newspapers?id=fAImAAAAIBAJ&amp;sjid=uvcFAAAAIBAJ&amp;pg=1598,4411051&amp;dq=obesity&amp;hl=en
http://docs.newsbank.com/g/GooglePM/DN/lib00184,117745C634177EB8.html
http://www.highbeam.com/doc/1N1-116C54CAF07DA688.html?refid=gnews_1108
http://docs.newsbank.com/g/GooglePM/YHRB/lib00691,11699A755FB07510.html
http://www.highbeam.com/doc/1P2-12912448.html?refid=gnews_1108
http://www.highbeam.com/doc/1P1-133277307.html?refid=gnews_1108
http://www.hartselleenquirer.com/articles/2007/01/11/lifestyles/life1.txt
http://www.startups.co.uk/6678842907583580868/why-the-winner-won.html
http://www.stignacenews.com/news/2007/0111/Editorial/017.html
http://goliath.ecnext.com/premium/0199/0199-6307265.html
http://goliath.ecnext.com/premium/0199/0199-6134022.html
http://www.highbeam.com/doc/1N1-116C54CEE7494BF8.html?refid=gnews_1108
http://www.highbeam.com/doc/1N1-116C54CF09B87AC8.html?refid=gnews_1108
http://news.google.com/newspapers?id=L2omAAAAIBAJ&amp;sjid=lPkFAAAAIBAJ&amp;pg=2501,1241545&amp;dq=obesity&amp;hl=en
http://www.highbeam.com/doc/1N1-116E93D62D5043F8.html?refid=gnews_1108
http://goliath.ecnext.com/premium/0199/0199-6135435.html
http://goliath.ecnext.com/premium/0199/0199-6166935.html
http://www.highbeam.com/doc/1P1-133270848.html?refid=gnews_1108
http://www.highbeam.com/doc/1P2-11985644.html?refid=gnews_1108
http://www.miaminewtimes.com/2007-01-11/restaurants/fast-food-children/
http://www.scarboroughtoday.co.uk/ViewArticle2.aspx?SectionID=800&amp;ArticleID=1966718
http://docs.newsbank.com/g/GooglePM/WTHB/lib01140,11698F56631070C0.html
http://jcarrot.org/rabbinical-thought-industrialized-food-nu
http://www.ivanhoe.com/channels/p_channelstory.cfm?storyid=15295
http://goliath.ecnext.com/premium/0199/0199-6307281.html
http://goliath.ecnext.com/premium/0199/0199-6142849.html
http://www.highbeam.com/doc/1P1-133270852.html?refid=gnews_1108
http://www.highbeam.com/doc/1N1-118383A612065D58.html?refid=gnews_1108
http://seattlepi.nwsource.com/brothers/297286_joyce11.html
http://www.highbeam.com/doc/1P2-12220856.html?refid=gnews_1108
http://www.highbeam.com/doc/1P2-10557410.html?refid=gnews_1108
http://www.highbeam.com/doc/1N1-116C54CA0DD029D0.html?refid=gnews_1108
http://www.highbeam.com/doc/1P2-12523450.html?refid=gnews_1108
http://www.wdtimes.com/articles/2007/01/11/news/news1.txt
http://www.newswise.com/articles/view/526518/
http://news.google.com/newspapers?id=mOkfAAAAIBAJ&amp;sjid=qtkEAAAAIBAJ&amp;pg=7135,658463&amp;dq=obesity&amp;hl=en
http://goliath.ecnext.com/premium/0199/0199-6135192.html
http://www.highbeam.com/doc/1N1-116C54C94D41D838.html?refid=gnews_1108
http://docs.newsbank.com/g/GooglePM/CTPB/lib00565,1169B665AA4E0C30.html
http://www.harlowherald.co.uk/content/herald/news/story.aspx?brand=EHHOnline&amp;category=NewsHarlow&amp;tBrand=herts24&amp;tCategory=newshlhnew&amp;itemid=WEED11%20Jan%202007%2012%3A16%3A21%3A327
http://www.news-press.com/apps/pbcs.dll/article?AID=/20070111/SS06/70111005/1075
http://www.highbeam.com/doc/1N1-116C54C837EB5690.html?refid=gnews_1108
http://news.google.com/newspapers?id=fE4eAAAAIBAJ&amp;sjid=SMcEAAAAIBAJ&amp;pg=1368,1133166&amp;dq=obesity&amp;hl=en
http://www.highbeam.com/doc/1N1-116C54C832ACA030.html?refid=gnews_1108
http://www.basqueresearch.com/berria_irakurri.asp?Gelaxka=1_1&amp;Berri_Kod=1143&amp;hizk=I
http://www.highbeam.com/doc/1N1-116C54CA642167A8.html?refid=gnews_1108
http://www.highbeam.com/doc/1N1-116C54C9EB703958.html?refid=gnews_1108
http://news.google.com/newspapers?id=xFwPAAAAIBAJ&amp;sjid=VYYDAAAAIBAJ&amp;pg=4672,542536&amp;dq=obesity&amp;hl=en
http://www.highbeam.com/doc/1P2-14720688.html?refid=gnews_1108
http://www.nutraingredients-usa.com/Industry/SourceOne-rebrands-Tongkat-Ali-to-avert-sexual-health-stigma
http://www.castanet.net/news/Canada/25737/Lapierre-Resigning
http://news.google.com/newspapers?id=JfcyAAAAIBAJ&amp;sjid=uxEGAAAAIBAJ&amp;pg=1179,1026534&amp;dq=obesity&amp;hl=en
http://www.akron.com/20070111/wsl46.asp
http://www.highbeam.com/doc/1N1-116C54C751E76B78.html?refid=gnews_1108
http://news.google.com/newspapers?id=BBsfAAAAIBAJ&amp;sjid=2qcEAAAAIBAJ&amp;pg=1989,3791834&amp;dq=obesity&amp;hl=en
http://www.leedstoday.net/ViewArticle2.aspx?SectionID=1773&amp;ArticleID=1968425
http://news.google.com/newspapers?id=MBQzAAAAIBAJ&amp;sjid=nxUGAAAAIBAJ&amp;pg=580,1294458&amp;dq=obesity&amp;hl=en
http://news.google.com/newspapers?id=zWwmAAAAIBAJ&amp;sjid=m_kFAAAAIBAJ&amp;pg=527,3670902&amp;dq=obesity&amp;hl=en
http://news.google.com/newspapers?id=HAUwAAAAIBAJ&amp;sjid=Zf4DAAAAIBAJ&amp;pg=6412,172782&amp;dq=obesity&amp;hl=en
http://newsblaze.com/story/2007011114000000767.mwir/topstory.html
http://www.10news.com/irresistible/10722750/detail.html
http://news.google.com/newspapers?id=nsAyAAAAIBAJ&amp;sjid=eA4GAAAAIBAJ&amp;pg=2020,2449085&amp;dq=obesity&amp;hl=en
http://www.mcknights.com/old-age-eye-problems-grow-for-those-with-bad-habits-genetic-tendencies/article/103122/
http://www.thethomasvilletimes.com/news/2007/0111/People_Places/038.html
http://www.edgeboston.com/index.php?ci=108&amp;ch=news&amp;sc=glbt&amp;sc2=news&amp;sc3=&amp;id=17387
http://news.google.com/newspapers?id=fE4eAAAAIBAJ&amp;sjid=SMcEAAAAIBAJ&amp;pg=4274,1133323&amp;dq=obesity&amp;hl=en
http://www.kingsbayperiscope.com/stories/011107/kin_resolution.shtml
http://www.theacorn.com/news/2007/0111/Health_and_Wellness/082.html
http://newsblaze.com/story/2007011111300001955.mwir/topstory.html
http://news.google.com/newspapers?id=y0AmAAAAIBAJ&amp;sjid=s_gFAAAAIBAJ&amp;pg=545,4496114&amp;dq=obesity&amp;hl=en
http://www.earthtimes.org/articles/show/19220.html
http://pqasb.pqarchiver.com/bangor/access/1192700191.html?dids=1192700191:1192700191&amp;FMT=ABS&amp;FMTS=ABS:FT&amp;type=current&amp;date=Jan+11%2C+2007&amp;author=&amp;pub=Bangor+Daily+News&amp;desc=Smoking+ban+backfire%3F&amp;pqatl=google
http://www.zwire.com/site/news.cfm?newsid=17690184&amp;BRD=2245&amp;PAG=461&amp;dept_id=452539&amp;rfi=6
http://www.merid.org/NDN/more.php?articleID=843&amp;search=%2FNDN%2Farchive.php%3FdoSearch%3D1%26stakeholders%255B%255D%3DIndustry&amp;scorePrecent=100
http://www.pittsburghlive.com/x/dailycourier/news/s_488115.html
http://www.opednews.com/articles/opedne_jude_aco_070111_it_could_happen_tomo.htm
http://docs.newsbank.com/g/GooglePM/NTGB/lib01255,11699FEE570059F8.html
http://www.bloomberg.com/apps/news?pid=20601109&amp;sid=ampzu4gp5vpw
http://www.forskning.no/artikler/2007/januar/1168430929.95
http://www.destinationsante.com/fr_depeche.php?cat=1&amp;id_article=20458&amp;id_rubrique=281&amp;debut_articles_recents=10
http://www.medpagetoday.com/PrimaryCare/Obesity/4848
http://docs.newsbank.com/g/GooglePM/SLTB/lib00825,116A19149801E3A8.html
http://pqasb.pqarchiver.com/thestar/access/1193346391.html?dids=1193346391:1193346391&amp;FMT=ABS&amp;FMTS=ABS:FT&amp;type=current&amp;date=Jan+12%2C+2007&amp;author=RANDY+NORRIS&amp;pub=Daily+Mercury&amp;desc=It's+time+we+tackled+problem+of+obesity+in+our+country's+kids&amp;pqatl=google
http://www.sciencedaily.com/releases/2007/01/070108093843.htm
http://www.highbeam.com/doc/1P2-10085941.html?refid=gnews_1108
http://www.rsc.org/chemistryworld/News/2007/January/12010701.asp
http://news.google.com/newspapers?id=xVwPAAAAIBAJ&amp;sjid=VYYDAAAAIBAJ&amp;pg=6048,614356&amp;dq=obesity&amp;hl=en
http://www.medicalnewstoday.com/articles/60649.php
http://www.nature.com/oby/journal/v15/n12/full/oby2007345a.html
http://www.sciencemag.org/cgi/content/full/sci;315/5809/187d?ck=nck
http://www.loislaw.com/gpc/index.htp?dockey=20030621@FDCR
http://www.wellcome.ac.uk/News/2007/Features/WTX035285.htm
http://www.salon.com/life/broadsheet/2007/01/12/fat
http://www.forbes.com/markets/feeds/afx/2007/01/12/afx3325235.html
http://www.highbeam.com/doc/1P1-133598537.html?refid=gnews_1108
http://pqasb.pqarchiver.com/chicagotribune/access/1193097601.html?dids=1193097601:1193097601&amp;FMT=ABS&amp;FMTS=ABS:FT&amp;type=current&amp;date=Jan+12%2C+2007&amp;author=Tribune+essays+by+Gordon+Mayer%2C+a+Chicago+writer+and+music+enthusiast+and+Kevin+Williams%2C+editor+of+On+the+Town+and+the+music+editor+for+the+Chicago+Tribune&amp;pub=Chicago+Tribune&amp;desc=Where+there's+rock%2C+there's+smoke.+Or+not%3F&amp;pqatl=google
http://www.forbes.com/2007/01/12/leadership-health-diet-lead-manage_cx_hc_0112dinner.html
http://www.thestar.com/living/health/article/170290
http://www.thestar.com/Health/article/170520
http://docs.newsbank.com/g/GooglePM/VP/lib00095,116A409792F8D3A8.html
http://www.themoscowtimes.com/news/article/obese-russians-confront-shame-high-prices/199893.html
http://www.highbeam.com/doc/1P1-133316639.html?refid=gnews_1108
http://pqasb.pqarchiver.com/thestar/access/1193106021.html?dids=1193106021:1193106021&amp;FMT=ABS&amp;FMTS=ABS:FT&amp;type=current&amp;date=Jan+12%2C+2007&amp;author=DR.+GIFFORD-JONES&amp;pub=The+Record&amp;desc=Drinks+can+be+loaded+with+calories&amp;pqatl=google
http://www.alertnet.org/thenews/newsdesk/PEK254825.htm
http://news.google.com/newspapers?id=q-0NAAAAIBAJ&amp;sjid=oHgDAAAAIBAJ&amp;pg=7017,908506&amp;dq=obesity&amp;hl=en
http://www.columbusdispatch.com/news-story.php?story=dispatch/2007/01/12/20070112-A1-00.html
http://pqasb.pqarchiver.com/projo/access/1193377761.html?dids=1193377761:1193377761&amp;FMT=ABS&amp;FMTS=ABS:FT&amp;type=current&amp;date=Jan+12%2C+2007&amp;author=Lisa+Vernon-Sparks%3B+Journal+Staff+Writer&amp;pub=The+Providence+Journal&amp;desc=A+foundation+for+a+better+life+-+Warwick-based+philanthropy+provides+%242.29+million+to+area+organizations&amp;pqatl=google
http://www.highbeam.com/doc/1P1-133287563.html?refid=gnews_1108
http://www.highbeam.com/doc/1P2-10755279.html?refid=gnews_1108
http://www.dailymail.co.uk/news/article-428493/Owners-fat-pets-classed-criminals.html
http://docs.newsbank.com/g/GooglePM/WE/lib00040,116B77E735C7BB10.html
http://news.google.com/newspapers?id=HfghAAAAIBAJ&amp;sjid=GqIFAAAAIBAJ&amp;pg=1380,4693866&amp;dq=obesity&amp;hl=en
http://news.google.com/newspapers?id=DaIpAAAAIBAJ&amp;sjid=ZuwDAAAAIBAJ&amp;pg=5625,2285317&amp;dq=obesity&amp;hl=en
http://news.google.com/newspapers?id=HfghAAAAIBAJ&amp;sjid=GqIFAAAAIBAJ&amp;pg=5794,4575261&amp;dq=obesity&amp;hl=en
http://pqasb.pqarchiver.com/courant/access/1193366111.html?dids=1193366111:1193366111&amp;FMT=ABS&amp;FMTS=ABS:FT&amp;type=current&amp;date=Jan+12%2C+2007&amp;author=JENNIFER+WARNER+COOPER&amp;pub=Hartford+Courant&amp;desc=HEAT+IN+THE+KITCHEN+%3B+RESTAURANT+ASSOCIATION+TRIES+TO+WALK+A+FINE+LINE+OVER+BILL+THAT+WOULD+BAN+TRANS+FATS&amp;pqatl=google
http://docs.newsbank.com/g/GooglePM/CSTB/lib00224,1169DA64251AAC28.html
http://docs.newsbank.com/g/GooglePM/SLTB/lib00825,1169D6049C759178.html
http://docs.newsbank.com/g/GooglePM/MH/lib00245,116BC25B31733DA0.html
http://www.drugresearcher.com/Research-management/AstraZeneca-and-Bristol-Myers-Squibb-collaborate-on-diabetes-candidates
http://www.thestar.co.za/index.php?fArticleId=3622952
http://pqasb.pqarchiver.com/ydr/access/1193479661.html?dids=1193479661:1193479661&amp;FMT=ABS&amp;FMTS=ABS:FT&amp;type=current&amp;date=Jan+12%2C+2007&amp;author=STEVE+MARRONI&amp;pub=York+Daily+Record&amp;desc=Trying+to+teach+better+nutrition%3B+School+menus+are+changing+to+promote+better+eating+habits.&amp;pqatl=google
http://goliath.ecnext.com/premium/0199/0199-6141723.html
http://www.redorbit.com/news/technology/798996/competitive_technologies_expands_relationship_with_medical_college_of_georgia_research/index.html
http://www.theheraldbulletin.com/peopleandplaces/local_story_012173935.html?keyword=secondarystory
http://www.ukpets.co.uk/ukp/index.php?rtn=temp66_249_66_171_at_1439&amp;sf=624927488&amp;section=Home&amp;sub=News&amp;rws=&amp;method=fetch&amp;item=1137&amp;tb=introduction
http://www.legalbrief.co.za/article.php?story=20070116105657623
http://www.highbeam.com/doc/1P1-133331144.html?refid=gnews_1108
http://www.highbeam.com/doc/1N1-118383A621AA58E0.html?refid=gnews_1108
http://www.highbeam.com/doc/1P2-12790676.html?refid=gnews_1108
http://www.highbeam.com/doc/1P1-133345510.html?refid=gnews_1108
http://goliath.ecnext.com/premium/0199/0199-6721949.html
http://www.highbeam.com/doc/1P2-11020464.html?refid=gnews_1108
http://www.hhmi.org/bulletin/may2007/features/memories2.html
http://www.sciencemag.org/cgi/content/abstract/315/5809/187e
http://docs.newsbank.com/g/GooglePM/CTPB/lib00565,116A148787615BC8.html
http://www.highbeam.com/doc/1P2-11222553.html?refid=gnews_1108
http://www.bucksfreepress.co.uk/leisure/cfuinterviews/display.var.1119621.0.aussie_with_a_talent_for_everything.php
http://www.timeshighereducation.co.uk/story.asp?storyCode=207404&amp;sectioncode=26
http://pqasb.pqarchiver.com/thestar/access/1193106071.html?dids=1193106071:1193106071&amp;FMT=ABS&amp;FMTS=ABS:FT&amp;type=current&amp;date=Jan+12%2C+2007&amp;author=&amp;pub=The+Spectator&amp;desc=Spectator+recipes+need+to+focus+more+on+healthy+eating&amp;pqatl=google
http://www.highbeam.com/doc/1P2-12220942.html?refid=gnews_1108
http://www.highbeam.com/doc/1P2-10086035.html?refid=gnews_1108
http://www.highbeam.com/doc/1P2-10314741.html?refid=gnews_1108
http://www.newstalkzb.co.nz/newsdetail1.asp?storyID=128520
http://docs.newsbank.com/g/GooglePM/CRGB/lib00212,116A1C13515FAD78.html
http://www.yorkpress.co.uk/news/yorknews/display.var.1119631.0.terry_owston_i_weigh_34st_and_the_nhs_wont_give_me_vital_op.php
http://www.thisiswiltshire.co.uk/news/headlines/display.var.1119403.0.getting_fit_not_fat.php
http://www.highbeam.com/doc/1N1-1183884BBA05AB10.html?refid=gnews_1108
http://www.highbeam.com/doc/1P1-133331107.html?refid=gnews_1108
http://news.google.com/newspapers?id=ZAgsAAAAIBAJ&amp;sjid=TW0FAAAAIBAJ&amp;pg=2561,1048741&amp;dq=obesity&amp;hl=en
http://charlotte.bizjournals.com/charlotte/stories/2007/01/15/story10.html?jst=pn_pn_lk
http://www.bridgwatermercury.co.uk/display.var.1120993.0.improve_your_diet.php
http://www.webwire.com/ViewPressRel.asp?aId=26205
http://www.highbeam.com/doc/1P2-12220976.html?refid=gnews_1108
http://goliath.ecnext.com/premium/0199/0199-6141236.html
http://www.streetinsider.com/Analyst+Comments/Cowen+Says+Intuitive+Surgical+(ISRG)+Price+Decline+Not+Justified/1493323.html
http://www.scrippsnews.com/content/tears-too-slim-models?page=36
http://www.highbeam.com/doc/1P1-133325644.html?refid=gnews_1108
http://www.theoildrum.com/tag/dan_bednarz
http://www.highbeam.com/doc/1P1-133331232.html?refid=gnews_1108
http://www.bdtonline.com/editorials/local_story_012092419.html?keyword=topstory
http://goliath.ecnext.com/premium/0199/0199-6222029.html
http://www.citytv.com/toronto/citynews/news/local/article/25626--the-cat-came-back
http://www.khqa.com/news/news_story.aspx?id=25334
http://www.highbeam.com/doc/1P2-10086000.html?refid=gnews_1108
http://wowktv.com/story.cfm?func=viewstory&amp;storyid=18505&amp;catid=36
http://sacramento.bizjournals.com/sacramento/stories/2007/01/15/story18.html
http://news.google.com/newspapers?id=Y_UyAAAAIBAJ&amp;sjid=Xw8GAAAAIBAJ&amp;pg=1579,2887331&amp;dq=obesity&amp;hl=en
http://www.highbeam.com/doc/1P2-10085957.html?refid=gnews_1108
http://www.timeshighereducation.co.uk/story.asp?storyCode=207422&amp;sectioncode=26
http://calorielab.com/news/2007/01/12/nibbles-the-great-ape-diet-fat-cats-and-baseball-fans-and-more/
http://docs.newsbank.com/g/GooglePM/PSWB/lib00680,116A29FA755AD428.html
http://www.healthcentral.com/newsdetail/408/600818.html
http://www.highbeam.com/doc/1P1-133331265.html?refid=gnews_1108
http://www.highbeam.com/doc/1P2-10632690.html?refid=gnews_1108
http://www.carbwire.com/2007/01/12/why_the_inshape_indiana_10in10_weight_loss_challenge_will_likely_fail
http://www.opednews.com/articles/life_a_amy_frie_070111_t__colin_campbell_3a_s.htm
http://www.peta.org/mc/NewsItem.asp?id=9427
http://www.highbeam.com/doc/1N1-1183884B90B5C948.html?refid=gnews_1108
http://www.tvguide.com/news/avenue-qs-john-40352.aspx
http://www.onlineathens.com/stories/011207/opinion_20070112036.shtml
http://www.azcentral.com/ent/arts/articles/0112bodyworlds0114intro.html
http://www.highbeam.com/doc/1P2-11034294.html?refid=gnews_1108
http://www.firstcoastnews.com/news/georgia/news-article.aspx?storyid=73287
http://wowktv.com/story.cfm?func=viewstory&amp;storyid=18555&amp;catid=36
http://docs.newsbank.com/g/GooglePM/BDRB/lib00519,1169D92763923380.html
http://docs.newsbank.com/g/GooglePM/APAB/lib00581,116ED459DB3C9090.html
http://pqasb.pqarchiver.com/heraldonline/access/1195264021.html?dids=1195264021:1195264021&amp;FMT=ABS&amp;FMTS=ABS:FT&amp;type=current&amp;date=Jan+12%2C+2007&amp;author=Jennifer+Becknell+%2F+The+Herald&amp;pub=Herald+Online&amp;desc=Let+the+shrinkdown+begin&amp;pqatl=google
http://goliath.ecnext.com/premium/0199/0199-6142746.html
http://goliath.ecnext.com/premium/0199/0199-6153565.html
http://goliath.ecnext.com/premium/0199/0199-6161068.html
http://pqasb.pqarchiver.com/chicagotribune/access/1193633051.html?dids=1193633051:1193633051&amp;FMT=ABS&amp;FMTS=ABS:FT&amp;type=current&amp;date=Jan+13%2C+2007&amp;author=Amy+Dickinson&amp;pub=Chicago+Tribune&amp;desc=Be+gracious+and+thankful+for+extra+gifts&amp;pqatl=google
http://www.highbeam.com/doc/1P2-12217666.html?refid=gnews_1108
http://www.timesnews.net/article.php?id=3719386
http://docs.newsbank.com/g/GooglePM/SLTB/lib00825,116A57F60313EEF0.html
http://www.nature.com/oby/journal/v16/n2/full/oby200737a.html
http://pqasb.pqarchiver.com/dailypress/access/1193839981.html?dids=1193839981:1193839981&amp;FMT=ABS&amp;FMTS=ABS:FT&amp;type=current&amp;date=Jan+13%2C+2007&amp;author=KAREN+WASHINGTON&amp;pub=Daily+Press&amp;desc=NEW+CONGRESS+SHOULD+EXPAND+AFTER-SCHOOL+PROGRAMS&amp;pqatl=google
http://docs.newsbank.com/g/GooglePM/BH/lib00016,116B7019430911B0.html
http://docs.newsbank.com/g/GooglePM/CERB/lib00780,116A2B4A99A9DAD0.html
http://edmonton.ctv.ca/servlet/an/local/CTVNews/20070113/video_games_070113?hub=EdmontonBin
http://www.news.com.au/adelaidenow/story/0,22606,21053282-21543,00.html
http://www.news.com.au/sundaymail/story/0,23739,21054830-953,00.html
http://news.bbc.co.uk/2/hi/health/6246163.stm
http://www.newscientist.com/article/mg19325863.300-60-seconds.html
http://www.news.com.au/dailytelegraph/story/0,22049,21048997-5001031,00.html
http://www.washingtonpost.com/wp-dyn/content/article/2007/01/12/AR2007011201675.html
http://www.usatoday.com/tech/science/genetics/2007-01-13-personalizedmedicine_x.htm?POE=TECISVA
http://www.newscientist.com/article/mg19325862.800-beverage-industry-funds-bias-research-findings.html
http://chealth.canoe.ca/columns.asp?columnistid=6&amp;articleid=19684&amp;relation_id=3224
http://www.nzherald.co.nz/category/story.cfm?c_id=18&amp;objectid=10418888
http://www.signonsandiego.com/uniontrib/20070113/news_1c13petnames.html
http://docs.newsbank.com/g/GooglePM/DM/lib00375,116A56E11D097CA8.html
http://www.sundayherald.com/life/people/display.var.1121974.0.american_spokesman.php
http://pqasb.pqarchiver.com/thestar/access/1193647021.html?dids=1193647021:1193647021&amp;FMT=ABS&amp;FMTS=ABS:FT&amp;type=current&amp;date=Jan+13%2C+2007&amp;author=JUDY+CREIGHTON&amp;pub=The+Record&amp;desc=Smoothies+make+nutrition+easy&amp;pqatl=google
http://www.theage.com.au/news/national/fat-not-me-im-just-bigboned-now-pets-are-set-for-a-diet-pill/2007/01/13/1168105227873.html
http://pqasb.pqarchiver.com/baltsun/access/1194019201.html?dids=1194019201:1194019201&amp;FMT=ABS&amp;FMTS=ABS:FT&amp;type=current&amp;date=Jan+13%2C+2007&amp;author=Dennis+O'Brien&amp;pub=The+Sun&amp;desc=FOLATE+AIDS+HEALTH%2C+BUT+ONLY+IF+USED+%3B+RESEARCH+SHOWS+BENEFITS%2C+BUT+WOMEN+FAIL+TO+GET+ENOUGH+OF+THE+VITAMIN&amp;pqatl=google
http://pqasb.pqarchiver.com/chicagotribune/access/1193632881.html?dids=1193632881:1193632881&amp;FMT=ABS&amp;FMTS=ABS:FT&amp;type=current&amp;date=Jan+13%2C+2007&amp;author=Lucile+Lee&amp;pub=Chicago+Tribune&amp;desc=Blame+kids%2C+parents&amp;pqatl=google
http://docs.newsbank.com/g/GooglePM/FB/lib00074,116B12BEF5E034B0.html
http://docs.newsbank.com/g/GooglePM/WB/lib00204,116B7DC69FE786B8.html
http://news.google.com/newspapers?id=DqIpAAAAIBAJ&amp;sjid=ZuwDAAAAIBAJ&amp;pg=1786,2501725&amp;dq=obesity&amp;hl=en
http://www.tribstar.com/cnhi/tribstar/opinion_columns/local_story_013212415.html
http://www.poconorecord.com/apps/pbcs.dll/article?AID=/20070113/NEWS18/701130320/-1/NEWS
http://www.leedstoday.net/ViewArticle2.aspx?SectionID=45&amp;ArticleID=1971674
http://www.highbeam.com/doc/1P2-10093148.html?refid=gnews_1108
http://www.medicalnewstoday.com/medicalnews.php?newsid=60693
http://docs.newsbank.com/g/GooglePM/CWCB/lib01345,116A5A742A59ACC0.html
http://www.highbeam.com/doc/1N1-118383A64F2C4318.html?refid=gnews_1108
http://www.highbeam.com/doc/1P2-10314969.html?refid=gnews_1108
http://www.highbeam.com/doc/1P2-10137948.html?refid=gnews_1108
http://www.highbeam.com/doc/1P2-11819502.html?refid=gnews_1108
http://www.highbeam.com/doc/1P2-12221002.html?refid=gnews_1108
http://www.highbeam.com/doc/1N1-1183861D72F21958.html?refid=gnews_1108
http://www.yobserver.com/culture-and-society/10011506.html
http://www.highbeam.com/doc/1P1-133355616.html?refid=gnews_1108
http://www.highbeam.com/doc/1N1-11702C592B2D3130.html?refid=gnews_1108
http://www.highbeam.com/doc/1P2-10314963.html?refid=gnews_1108
http://docs.newsbank.com/g/GooglePM/CERB/lib00780,116A7D8FEA594348.html
http://www.carbwire.com/2007/01/13/so_many_lowcarb_stories_so_little_time
http://news.google.com/newspapers?id=__YkAAAAIBAJ&amp;sjid=ohEGAAAAIBAJ&amp;pg=699,2724310&amp;dq=obesity&amp;hl=en
http://www.armytimes.com/news/2007/01/at.moresolders070111/
http://www.highbeam.com/doc/1P2-9308242.html?refid=gnews_1108
http://www.highbeam.com/doc/1P2-11836113.html?refid=gnews_1108
http://pqasb.pqarchiver.com/thestar/access/1193644631.html?dids=1193644631:1193644631&amp;FMT=ABS&amp;FMTS=ABS:FT&amp;type=current&amp;date=Jan+13%2C+2007&amp;author=Dianne+Rinehart&amp;pub=The+Spectator&amp;desc=Weighing+the+costs+of+sextuplets+and+SARS%3B+An+ounce+of+prevention+is+worth+a+pound+of+cure%2C+the+adage+goes%2C+but+the+health+care+system+still+doesn't+seem+to+get+it.&amp;pqatl=google
http://www.highbeam.com/doc/1P1-133355733.html?refid=gnews_1108
http://www.napavalleyregister.com/articles/2007/01/13/business/local/iq_3768448.txt
http://www.highbeam.com/doc/1P2-10315100.html?refid=gnews_1108
http://docs.newsbank.com/g/GooglePM/SI/lib00423,116A558D6202AA40.html
http://www.somersetcountygazette.co.uk/display.var.1116670.0.purple_masked_squad_on_its_way_to_a_firm_near_you.php
http://docs.newsbank.com/g/GooglePM/RBDB/lib00781,116A4A99112AE5C0.html
http://www.highbeam.com/doc/1P2-10314970.html?refid=gnews_1108
http://www.ameinfo.com/107024.html
http://www.tribstar.com/local/local_story_013214245.html
http://www.highbeam.com/doc/1P2-10050603.html?refid=gnews_1108
http://goliath.ecnext.com/premium/0199/0199-6231837.html
http://docs.newsbank.com/g/GooglePM/MSSB/lib00861,116A30E3EDB64540.html
http://docs.newsbank.com/g/GooglePM/BMAB/lib00795,116A422D39ACADD0.html
http://www.atlas-news.com/noticias/libre/nacional/2007/01/13/noticia_3218.shtml
http://www.highbeam.com/doc/1P2-12964364.html?refid=gnews_1108
http://news.google.com/newspapers?id=pcgaAAAAIBAJ&amp;sjid=n0UEAAAAIBAJ&amp;pg=2455,2168663&amp;dq=obesity&amp;hl=en
http://hamptonroads.com/2007/01/bus-ride-obesity
http://www.timeslive.co.za/sundaytimes/article85285.ece
http://www.medicalnewstoday.com/medicalnews.php?newsid=60691
http://www.highbeam.com/doc/1P2-5776644.html?refid=gnews_1108
http://www.highbeam.com/doc/1P2-12964399.html?refid=gnews_1108
http://thainews.prd.go.th/newsenglish/previewnews.php?news_id=255001140001&amp;news_headline=Overweight%20children%20aged%20less%20than%206%20has%20increased%2040%%20in%205%20years&amp;return=ok
http://www.southcoasttoday.com/daily/01-07/01-14-07/12living.htm
http://www.diariolarepublica.com.ar/notix/noticia.php?i=117368
http://www.washingtonpost.com/wp-dyn/content/article/2007/01/13/AR2007011300648.html
http://www.timesonline.co.uk/tol/news/uk/scotland/article1292214.ece
http://www.newsweek.com/2007/01/14/nap-time-for-aging-boomers.html
http://edition.cnn.com/TRANSCRIPTS/0701/14/se.01.html
http://www.telegraph.co.uk/finance/2802636/Profit-junkies.html
http://select.nytimes.com/gst/abstract.html?res=FB091EF739540C778DDDA80894DF404482
http://select.nytimes.com/gst/abstract.html?res=F20E12F639540C778DDDA80894DF404482
http://select.nytimes.com/gst/abstract.html?res=F2071FF739540C778DDDA80894DF404482
http://www.highbeam.com/doc/1P2-10925863.html?refid=gnews_1108
http://www.highbeam.com/doc/1P2-10925976.html?refid=gnews_1108
http://docs.newsbank.com/g/GooglePM/DM/lib00375,116AAB07B72026F0.html
http://docs.newsbank.com/g/GooglePM/MH/lib00245,116BC4CCE96C9570.html
http://scotlandonsunday.scotsman.com/scotland/Health-tourists-are-worth-their.3338143.jp
http://docs.newsbank.com/g/GooglePM/SB/lib00166,116AC34810ECE2C0.html
http://pqasb.pqarchiver.com/sptimes/access/1194072881.html?dids=1194072881:1194072881&amp;FMT=ABS&amp;FMTS=ABS:FT&amp;type=current&amp;date=Jan+14%2C+2007&amp;author=DAN+DEWITT&amp;pub=St.+Petersburg+Times&amp;desc=It's+his+nature&amp;pqatl=google
http://pqasb.pqarchiver.com/timesdispatch/access/1195511881.html?dids=1195511881:1195511881&amp;FMT=ABS&amp;FMTS=ABS:FT&amp;type=current&amp;date=Jan+14%2C+2007&amp;author=&amp;pub=Richmond+Times+-+Dispatch&amp;desc=THE+STATE+OF+THE+COMMONWEALTH&amp;pqatl=google
http://www.highbeam.com/doc/1P2-10923165.html?refid=gnews_1108
http://docs.newsbank.com/g/GooglePM/VP/lib00095,116C8F5DCEEE3848.html
http://docs.newsbank.com/g/GooglePM/DP/lib00152,116B003B02226AD0.html
http://www.highbeam.com/doc/1P2-5776599.html?refid=gnews_1108
http://www.mb.com.ph/node/3170
http://scotlandonsunday.scotsman.com/cancerresearch/The-magic-mushroom-can-humble.3337857.jp
http://pqasb.pqarchiver.com/sun_sentinel/access/1193960551.html?dids=1193960551:1193960551&amp;FMT=ABS&amp;FMTS=ABS:FT&amp;type=current&amp;date=Jan+14%2C+2007&amp;author=&amp;pub=South+Florida+Sun+-+Sentinel&amp;desc=PARENTING+FEWER+KIDS+ARE+WATCHING+AS+TV+GETS+BLOODIER&amp;pqatl=google
http://pqasb.pqarchiver.com/orlandosentinel/access/1193974871.html?dids=1193974871:1193974871&amp;FMT=ABS&amp;FMTS=ABS:FT&amp;type=current&amp;date=Jan+14%2C+2007&amp;author=Bard+Lindeman%2C+Special+to+the+Sentinel&amp;pub=Orlando+Sentinel&amp;desc=Cancer+myths+ignore+gains+made+in+medicine%2C+science&amp;pqatl=google
http://docs.newsbank.com/g/GooglePM/VP/lib00095,116C8F5E0A19B568.html
http://docs.newsbank.com/g/GooglePM/ST/lib00154,116A8695285EF600.html
http://www.usnews.com/usnews/news/articles/070114/22qa.htm
http://www.canada.com/victoriatimescolonist/news/comment/story.html?id=9e4bf289-d960-4773-a51c-13d5b0913b75
http://docs.newsbank.com/g/GooglePM/VP/lib00095,116C8F5D97307A48.html
http://www.highbeam.com/doc/1P2-12964365.html?refid=gnews_1108
http://pqasb.pqarchiver.com/tampatribune/access/1195669981.html?dids=1195669981:1195669981&amp;FMT=ABS&amp;FMTS=ABS:FT&amp;type=current&amp;date=Jan+14%2C+2007&amp;author=JOSEPH+H.+BROWN&amp;pub=Tampa+Tribune&amp;desc=If+You+Dare+To+Smoke%2C+They'll+Make+You+Pay&amp;pqatl=google
http://www.timeslive.co.za/sundaytimes/article85299.ece
http://docs.newsbank.com/g/GooglePM/MB/lib00180,116BCD628ED1DA90.html
http://news.google.com/newspapers?id=HwUwAAAAIBAJ&amp;sjid=Zf4DAAAAIBAJ&amp;pg=1116,2675802&amp;dq=obesity&amp;hl=en
http://docs.newsbank.com/g/GooglePM/CSTB/lib00224,116A8389500BC5D8.html
http://news.google.com/newspapers?id=qR8aAAAAIBAJ&amp;sjid=OCUEAAAAIBAJ&amp;pg=1818,2526368&amp;dq=obesity&amp;hl=en
http://www.nationalledger.com/artman/publish/article_272610970.shtml
http://www.medicalnewstoday.com/articles/60718.php
http://goliath.ecnext.com/premium/0199/0199-6158894.html
http://www.medicalnewstoday.com/medicalnews.php?newsid=60684
http://www.tribstar.com/local/local_story_014232309.html
http://docs.newsbank.com/g/GooglePM/SI/lib00423,116AA4AA1D9BCDB0.html
http://www.highbeam.com/doc/1P2-11272065.html?refid=gnews_1108
http://www.highbeam.com/doc/1Y1-102135642.html?refid=gnews_1108
http://news.google.com/newspapers?id=Hm8iAAAAIBAJ&amp;sjid=Hq0FAAAAIBAJ&amp;pg=1795,1599648&amp;dq=obesity&amp;hl=en
http://docs.newsbank.com/g/GooglePM/STRB/lib01057,11729290689A41B0.html
http://www.highbeam.com/doc/1N1-118383A68610C7B8.html?refid=gnews_1108
http://www.bdnews24.com/details.php?id=48422&amp;cid=4
http://nymag.com/guides/innerpeace/26555/
http://news.google.com/newspapers?id=Hm8iAAAAIBAJ&amp;sjid=Hq0FAAAAIBAJ&amp;pg=1817,1597298&amp;dq=obesity&amp;hl=en
http://docs.newsbank.com/g/GooglePM/LA/lib00085,116B1688A57C34E8.html
http://www.carbwire.com/2007/01/14/review_the_150_healthiest_foods_on_earth_by_dr_jonny_bowden
http://www.tribuneindia.com/2007/20070114/ldh2.htm
http://www.metrowestdailynews.com/homepage/8999002630353059839
http://www.mailtribune.com/archive/2007/0114/local/stories/gs_cookies.htm
http://news.google.com/newspapers?id=mXYwAAAAIBAJ&amp;sjid=hzsDAAAAIBAJ&amp;pg=948,3345957&amp;dq=obesity&amp;hl=en
http://news.google.com/newspapers?id=2BMhAAAAIBAJ&amp;sjid=X3UFAAAAIBAJ&amp;pg=1269,1689465&amp;dq=obesity&amp;hl=en
http://www.medicalnewstoday.com/articles/60725.php
http://pqasb.pqarchiver.com/mcall/access/1194724611.html?dids=1194724611:1194724611&amp;FMT=ABS&amp;FMTS=ABS:FT&amp;type=current&amp;date=Jan+14%2C+2007&amp;author=Kathleen+Parrish+Of+The+Morning+Call&amp;pub=Morning+Call&amp;desc=No+more+chewing+the+trans+fat+**+Some+Valley+restaurants+are+eyeing+its+health+risks+and+filling+their+fryers+with+more+wholesome+oils.&amp;pqatl=google
http://docs.newsbank.com/g/GooglePM/DH/lib00436,116AE746EFEEDFC0.html
http://news.bbc.co.uk/1/hi/health/6262347.stm
http://www.bloomberg.com/apps/news?pid=20601102&amp;sid=ahW9fQK.xqPA&amp;refer=uk
http://pqasb.pqarchiver.com/latimes/access/1194160891.html?dids=1194160891:1194160891&amp;FMT=ABS&amp;FMTS=ABS:FT&amp;type=current&amp;date=Jan+15%2C+2007&amp;author=&amp;pub=Los+Angeles+Times&amp;desc=BRIEFLY%3B+Obesity+surgeries+increase&amp;pqatl=google
http://fredericksburg.com/News/FLS/2007/012007/01152007/250735
http://www.nature.com/oby/journal/v16/n5/abs/oby200829a.html
http://www.newswise.com/articles/view/526557/
http://goliath.ecnext.com/premium/0199/0199-6975938.html
http://news.google.com/newspapers?id=g9QJAAAAIBAJ&amp;sjid=0kkDAAAAIBAJ&amp;pg=4967,1301124&amp;dq=obesity&amp;hl=en
http://goliath.ecnext.com/premium/0199/0199-7242496.html
http://www.wboc.com/Global/story.asp?S=5939358&amp;nav=MXEF
http://www.highbeam.com/doc/1P1-133426024.html?refid=gnews_1108
http://www.highbeam.com/doc/1P2-10629459.html?refid=gnews_1108
http://www.basqueresearch.com/berria_irakurri.asp?Gelaxka=1_1&amp;Berri_Kod=1150&amp;hizk=I
http://www.herts24.co.uk/content/comet/news/story.aspx?brand=CMTOnline&amp;category=News&amp;tBrand=herts24&amp;tCategory=newscomnew&amp;itemid=WEED15%20Jan%202007%2012%3A18%3A22%3A040
http://www.scoop.co.nz/stories/GE0701/S00028.htm
http://news.google.com/newspapers?id=AIYlAAAAIBAJ&amp;sjid=j_QFAAAAIBAJ&amp;pg=2444,1414747&amp;dq=obesity&amp;hl=en
http://www.timesonline.co.uk/tol/life_and_style/health/child_health/article1292485.ece
http://www.mondaq.com/article.asp?articleid=45294&amp;searchresults=1
http://docs.newsbank.com/g/GooglePM/NOBB/lib00523,116B2AEC25D48648.html
http://www.osnsupersite.com/view.aspx?rid=20111
http://docs.newsbank.com/g/GooglePM/CRGB/lib00212,116B17C3673093D8.html
http://pqasb.pqarchiver.com/latimes/access/1194160801.html?dids=1194160801:1194160801&amp;FMT=ABS&amp;FMTS=ABS:FT&amp;type=current&amp;date=Jan+15%2C+2007&amp;author=Melissa+Healy&amp;pub=Los+Angeles+Times&amp;desc=Lost+ground+in+the+push+for+folic+acid&amp;pqatl=google
http://goliath.ecnext.com/premium/0199/0199-6143966.html
http://news.bbc.co.uk/cbbcnews/hi/newsid_6260000/newsid_6262200/6262229.stm
http://www.usatoday.com/news/health/2007-01-15-chubby-puppies_x.htm
http://pqasb.pqarchiver.com/latimes/access/1194160781.html?dids=1194160781:1194160781&amp;FMT=ABS&amp;FMTS=ABS:FT&amp;type=current&amp;date=Jan+15%2C+2007&amp;author=Roy+M.+Wallack&amp;pub=Los+Angeles+Times&amp;desc=Fitness+fast+--+if+you+can+take+it%3B+High-intensity+interval+training%2C+once+the+domain+of+elite+athletes%2C+has+gone+mainstream.&amp;pqatl=google
http://www.news.com.au/heraldsun/story/0,21985,21059191-662,00.html
http://www.boston.com/news/globe/health_science/articles/2007/01/15/joslin_to_study_a_diabetes_pill
http://docs.newsbank.com/g/GooglePM/SBCB/lib00676,116B3AF4AFE801F0.html
http://www.forbes.com/markets/feeds/afx/2007/01/15/afx3328413.html
http://www.msnbc.msn.com/id/16491430/
http://www.forbes.com/markets/feeds/afx/2007/01/15/afx3329249.html
http://select.nytimes.com/gst/abstract.html?res=F60B12FD3B540C768DDDA80894DF404482
http://www.canada.com/montrealgazette/columnists/story.html?id=34c86af8-9675-4185-a770-c20c83c1f248
http://docs.newsbank.com/g/GooglePM/MWSB/lib00252,116B4B0087A72310.html
http://news.google.com/newspapers?id=ru0NAAAAIBAJ&amp;sjid=oHgDAAAAIBAJ&amp;pg=6697,4691176&amp;dq=obesity&amp;hl=en
http://www.canada.com/victoriatimescolonist/news/comment/story.html?id=d59abcc9-a82c-4b35-9e5a-e29945b9c3fd
http://www.nature.com/ajh/journal/v20/n8/abs/ajh2007239a.html
http://docs.newsbank.com/g/GooglePM/SP/lib00247,116B733FE33DE960.html
http://news.google.com/newspapers?id=psgaAAAAIBAJ&amp;sjid=n0UEAAAAIBAJ&amp;pg=2881,3055039&amp;dq=obesity&amp;hl=en
http://www.highbeam.com/doc/1P2-5777469.html?refid=gnews_1108
http://docs.newsbank.com/g/GooglePM/MN/lib00172,116B930DCE84CC00.html
http://pqasb.pqarchiver.com/orlandosentinel/access/1194300461.html?dids=1194300461:1194300461&amp;FMT=ABS&amp;FMTS=ABS:FT&amp;type=current&amp;date=Jan+15%2C+2007&amp;author=Harry+Wessel%2C+Sentinel+Staff+Writer&amp;pub=Orlando+Sentinel&amp;desc=Drug+company+donates+%24100%2C000+to+records+network&amp;pqatl=google
http://docs.newsbank.com/g/GooglePM/DP/lib00152,116B085CF01061E0.html
http://news.google.com/newspapers?id=RYoUAAAAIBAJ&amp;sjid=nAQEAAAAIBAJ&amp;pg=4193,3981511&amp;dq=obesity&amp;hl=en
http://allafrica.com/stories/200701160141.html
http://www.courierpress.com/news/2007/jan/15/american-psyche/
http://www.highbeam.com/doc/1P2-5777383.html?refid=gnews_1108
http://docs.newsbank.com/g/GooglePM/BX/lib00105,116C4FF680C9B0D0.html
http://docs.newsbank.com/g/GooglePM/MT/lib00133,116AF51A80397EC0.html
http://goliath.ecnext.com/premium/0199/0199-6158959.html
http://www.redorbit.com/news/health/802181/national_urban_league_and_walgreens_launch_mobile_health_screening_tour/index.html
http://www.genengnews.com/news/bnitem.aspx?name=11385073
http://pqasb.pqarchiver.com/TRIBnet/access/1194686541.html?dids=1194686541:1194686541&amp;FMT=ABS&amp;FMTS=ABS:FT&amp;type=current&amp;date=Jan+15%2C+2007&amp;author=C.R.+ROBERTS&amp;pub=News+Tribune&amp;desc=A+'little+guy'+who+made+it&amp;pqatl=google
http://www.thepharmaletter.com/file/49120/lilly-licenses-psn010-from-osi-subsid.html
http://goliath.ecnext.com/premium/0199/0199-6157684.html
http://www.hinduonnet.com/thehindu/mp/2007/01/15/stories/2007011501170300.htm
http://www.highbeam.com/doc/1N1-11702C598A9DC9E8.html?refid=gnews_1108
http://www.medicalnewstoday.com/articles/60746.php
http://www.foodnavigator.com/Science-Nutrition/Orange-fibre-sausages-taste-like-the-real-thing
http://www.medicalnewstoday.com/medicalnews.php?newsid=60727
http://www.expresspharmaonline.com/20070115/market04.shtml
http://www.highbeam.com/doc/1N1-11838911CA3DC7C8.html?refid=gnews_1108
http://docs.newsbank.com/g/GooglePM/TVHB/lib00635,116AE3D9BAA7EA38.html
http://goliath.ecnext.com/premium/0199/0199-6161169.html
http://pqasb.pqarchiver.com/smgpubs/access/1195274711.html?dids=1195274711:1195274711&amp;FMT=ABS&amp;FMTS=ABS:FT&amp;type=current&amp;date=Jan+15%2C+2007&amp;author=SHEILA+HAMILTON&amp;pub=Evening+Times&amp;desc=My+business+was+in+trouble%2C+my+marriage+was+crumbling+but+now+I'm+fighting+fit+NEW+LOOK+Michelle+Mone+sheds+the+pounds+for+a+return+to+her+sleek+and+chic+image&amp;pqatl=google
http://www.healthnewsdigest.com/news/Book_Review_44/The_Chelsea_Piers_Fitness_Solution_5144_printer.shtml
http://goliath.ecnext.com/premium/0199/0199-7242478.html
http://www.nutraingredients-usa.com/Health-condition-categories/Weight-management/Nestle-exercises-Phospha-E-option
http://news.google.com/newspapers?id=f04eAAAAIBAJ&amp;sjid=SMcEAAAAIBAJ&amp;pg=2085,1922139&amp;dq=obesity&amp;hl=en
http://www.consumeraffairs.com/news04/2007/01/weight_loss_gum.html
http://www.medicalnewstoday.com/articles/60572.php
http://goliath.ecnext.com/premium/0199/0199-6199377.html
http://pqasb.pqarchiver.com/thestar/access/1194242501.html?dids=1194242501:1194242501&amp;FMT=ABS&amp;FMTS=ABS:FT&amp;type=current&amp;date=Jan+15%2C+2007&amp;author=Evelyn+Myrie&amp;pub=The+Spectator&amp;desc=Organic+labelling+better+late+than+never&amp;pqatl=google
http://www.mortgageintroducer.com/ccstory/17545/105/Being_obese_'won't_affect_insurance_policy'.htm
http://www.highbeam.com/doc/1P2-10315274.html?refid=gnews_1108
http://www.highbeam.com/doc/1P2-11222732.html?refid=gnews_1108
http://www.highbeam.com/doc/1P2-10315173.html?refid=gnews_1108
http://docs.newsbank.com/g/GooglePM/CC/lib01211,116BE846BAA6B1B8.html
http://www.highbeam.com/doc/1P2-12533523.html?refid=gnews_1108
http://www.highbeam.com/doc/1N1-11702C59ACDA48D8.html?refid=gnews_1108
http://goliath.ecnext.com/premium/0199/0199-6176561.html
http://www.orthosupersite.com/view.aspx?rid=20062
http://www.highbeam.com/doc/1N1-118383A6A34FB028.html?refid=gnews_1108
http://www.naturalproductsinsider.com/articles/07jan15update.html
http://www.highbeam.com/doc/1P2-12790423.html?refid=gnews_1108
http://www.highbeam.com/doc/1P2-10629449.html?refid=gnews_1108
http://goliath.ecnext.com/premium/0199/0199-7238365.html
http://www.highbeam.com/doc/1N1-11838911A8BFEE38.html?refid=gnews_1108
http://www.shieldsgazette.com/news/OUR-SCHOOL39S-SO-MUCH-FUN.1971969.jp
http://docs.newsbank.com/g/GooglePM/PBEB/lib00697,116AE8F18D87FD40.html
http://www.highbeam.com/doc/1P2-12533582.html?refid=gnews_1108
http://www.highbeam.com/doc/1N1-11838530DF139100.html?refid=gnews_1108
http://www.newswise.com/articles/view/526565/
http://docs.newsbank.com/g/GooglePM/AB/lib00097,116EC029B2943A18.html
http://www.independent.ie/health/bord-bia-study-to-dish-the-dirt-on-all-our-porky-pies-about-food-59351.html
http://www.poconorecord.com/apps/pbcs.dll/article?AID=/20070115/NEWS01/701150341/-1/NEWS
http://pubs.acs.org/cen/news/85/i32/8532notw2.html
http://www.medicalnewstoday.com/medicalnews.php?newsid=60783
http://goliath.ecnext.com/premium/0199/0199-7266389.html
http://goliath.ecnext.com/premium/0199/0199-6145768.html
http://www.themercury.co.za/index.php?fArticleId=3627681
http://www.highbeam.com/doc/1N1-11838911CC59FCC0.html?refid=gnews_1108
http://www.theherald.co.uk/features/features/display.var.1122174.0.0.php
http://www.highbeam.com/doc/1P2-10315178.html?refid=gnews_1108
http://www.highbeam.com/doc/1Y1-102156475.html?refid=gnews_1108
http://www.highbeam.com/doc/1P2-12533326.html?refid=gnews_1108
http://www.highbeam.com/doc/1P2-12264133.html?refid=gnews_1108
http://www.wdbj7.com/Global/story.asp?S=5938580
http://docs.newsbank.com/g/GooglePM/VA/lib00512,116B9C3587885840.html
http://news.google.com/newspapers?id=HqcxAAAAIBAJ&amp;sjid=vKoFAAAAIBAJ&amp;pg=3209,1832271&amp;dq=obesity&amp;hl=en
http://www.opednews.com/articles/genera_evelyn_p_070115_zyprexa_judge_decide.htm
http://news.google.com/newspapers?id=AIYlAAAAIBAJ&amp;sjid=j_QFAAAAIBAJ&amp;pg=5283,1420455&amp;dq=obesity&amp;hl=en
http://docs.newsbank.com/g/GooglePM/ET/lib00121,116A04C46DFAA528.html
http://news.google.com/newspapers?id=HAQgAAAAIBAJ&amp;sjid=V2QFAAAAIBAJ&amp;pg=5087,2960242&amp;dq=obesity&amp;hl=en
http://news.google.com/newspapers?id=v-4pAAAAIBAJ&amp;sjid=QWoFAAAAIBAJ&amp;pg=3683,1479208&amp;dq=obesity&amp;hl=en
http://www.thepharmaletter.com/file/58875/2007-outlook-for-us-health-care-provider-sector-viewed-by-ernst-young.html
http://www.daytondailynews.com/n/content/oh/story/news/local/2007/01/15/ddn011507capcor1.html
http://www.consumeraffairs.com/news04/2007/01/dieting.html
http://www.24dash.com/environment/15282.htm
http://news.google.com/newspapers?id=AIYlAAAAIBAJ&amp;sjid=j_QFAAAAIBAJ&amp;pg=4522,1423971&amp;dq=obesity&amp;hl=en
http://www.highbeam.com/doc/1P2-10629463.html?refid=gnews_1108
http://goliath.ecnext.com/premium/0199/0199-6186181.html
http://fr.allafrica.com/stories/200701160309.html
http://pqasb.pqarchiver.com/courant/access/1195327951.html?dids=1195327951:1195327951&amp;FMT=ABS&amp;FMTS=ABS:FT&amp;type=current&amp;date=Jan+15%2C+2007&amp;author=&amp;pub=Hartford+Courant&amp;desc=A+CURE+FOR+FAT+DOGS&amp;pqatl=google
http://www.mb.com.ph/node/3365
http://www.highbeam.com/doc/1P2-13234296.html?refid=gnews_1108
http://docs.newsbank.com/g/GooglePM/BN/lib00141,116B5F95182FAE50.html
http://goliath.ecnext.com/premium/0199/0199-6147859.html
http://www.personneltoday.com/articles/2007/01/16/38861/post-christmas-obesity.html
http://menmedia.co.uk/news/health/s/233381_chewing_gum_could_solve_obesity
http://goliath.ecnext.com/premium/0199/0199-6147996.html
http://www.highbeam.com/doc/1P2-10755881.html?refid=gnews_1108
http://news.google.com/newspapers?id=1NQNAAAAIBAJ&amp;sjid=nngDAAAAIBAJ&amp;pg=3715,264884&amp;dq=obesity&amp;hl=en
http://www.npicenter.com/anm/anmviewer.asp?a=17428&amp;z=9
http://www.medicalnewstoday.com/medicalnews.php?newsid=60757
http://www.responsesource.com/releases/rel_display.php?relid=29097&amp;hilite=
http://www.kingmandailyminer.com/main.asp?SectionID=4&amp;SubSectionID=4&amp;ArticleID=11138
http://news.google.com/newspapers?id=eyMfAAAAIBAJ&amp;sjid=racEAAAAIBAJ&amp;pg=2889,31353&amp;dq=obesity&amp;hl=en
http://www.nature.com/oby/journal/v16/n2/full/oby200741a.html
http://www.medscape.com/viewarticle/550446
http://montreal.ctv.ca/servlet/an/plocal/CTVNews/20070116/south_asians_070116/20070116/?hub=MontrealHome949
http://www.nytimes.com/2007/01/16/health/nutrition/16brody.html
http://pqasb.pqarchiver.com/sandiego/access/1196300541.html?dids=1196300541:1196300541&amp;FMT=ABS&amp;FMTS=ABS:FT&amp;type=current&amp;date=Jan+16%2C+2007&amp;author=SCOTT+LAFEE&amp;pub=The+San+Diego+Union+-+Tribune&amp;desc=HEALTH+%7C+Well+news&amp;pqatl=google
http://goliath.ecnext.com/premium/0199/0199-6147485.html
http://goliath.ecnext.com/premium/0199/0199-6145164.html
http://www.earthtimes.org/articles/show/20823.html
http://www.usatoday.com/news/health/2007-01-05-dogobesity_x.htm
http://www.smh.com.au/news/national/weightloss-medication-under-review-after-outcry-over-ads/2007/01/15/1168709679201.html
http://www.msnbc.msn.com/id/16383370/
http://www.washingtonpost.com/ac2/wp-dyn/comments/display?contentID=AR2007011201846
http://www.smh.com.au/news/business/retailers-get-on-the-nose--and-shoppers-like-it/2007/01/15/1168709678473.html
http://news.bbc.co.uk/2/hi/health/6266925.stm
http://www.msnbc.msn.com/id/16096540/ns/health-diet_and_nutrition/
http://www.msnbc.msn.com/id/16657516/ns/health-cancer/
http://www.heraldsun.com.au/news/learn/shopping-for-good-education/story-e6frf7pf-1111112838920
http://travel.nytimes.com/2007/01/16/technology/16food.html
http://uk.reuters.com/article/idUKN1620798920070116
http://www.forbes.com/markets/feeds/afx/2007/01/16/afx3332295.html
http://www.nytimes.com/2007/01/16/opinion/l16sandbox.html
http://www.nature.com/ejhg/journal/v15/n7/full/5201832a.html
http://www.dailyrecord.co.uk/news/tm_headline=parents-could-give-kids-food-for-thought-&amp;method=full&amp;objectid=18479624&amp;siteid=66633-name_page.html
http://www.nature.com/oby/journal/v16/n2/full/oby200782a.html
http://www.nature.com/oby/journal/v16/n2/full/oby200726a.html
http://docs.newsbank.com/g/GooglePM/MH/lib00245,116BC5A0262E0470.html
http://pqasb.pqarchiver.com/orlandosentinel/access/1195068871.html?dids=1195068871:1195068871&amp;FMT=ABS&amp;FMTS=ABS:FT&amp;type=current&amp;date=Jan+16%2C+2007&amp;author=Robyn+Shelton%2C+Sentinel+Medical+Writer&amp;pub=Orlando+Sentinel&amp;desc=Study%3A+Insurers+could+save+by+paying+more&amp;pqatl=google
http://docs.newsbank.com/g/GooglePM/BN/lib00141,116B5F9589F64EE8.html
http://chealth.canoe.ca/channel_health_news_details.asp?news_id=19709&amp;news_channel_id=2022&amp;channel_id=2022&amp;relation_id=16730&amp;article_rating=2
http://www.dailyrecord.co.uk/news/tm_headline=off-the-record-&amp;method=full&amp;objectid=18479380&amp;siteid=66633-name_page.html
http://www.highbeam.com/doc/1P1-133604058.html?refid=gnews_1108
http://pqasb.pqarchiver.com/newsday/access/1194876541.html?dids=1194876541:1194876541&amp;FMT=ABS&amp;FMTS=ABS:FT&amp;type=current&amp;date=Jan+16%2C+2007&amp;author=&amp;pub=Newsday+(Combined+editions)&amp;desc=HEALTH+CALENDAR&amp;pqatl=google
http://pqasb.pqarchiver.com/courant/access/1195506701.html?dids=1195506701:1195506701&amp;FMT=ABS&amp;FMTS=ABS:FT&amp;type=current&amp;date=Jan+16%2C+2007&amp;author=DANIELA+ALTIMARI%3B+Courant+Staff+Writer&amp;pub=Hartford+Courant&amp;desc=REINVIGORATING+KIDS'+SCHEDULES+%3B+SOME+TOWNS'+MIDDLE-SCHOOL+POLICIES+CAN+OFTEN+SIDESTEP+MUCH-NEEDED+YEAR-ROUND+GYM+CLASSES+FOR+STUDENTS&amp;pqatl=google
http://www.jsonline.com/story/index.aspx?id=552926
http://www.nature.com/ajh/journal/v20/n11/abs/ajh2007303a.html
http://news.google.com/newspapers?id=1NQNAAAAIBAJ&amp;sjid=nngDAAAAIBAJ&amp;pg=2025,272941&amp;dq=obesity&amp;hl=en
http://docs.newsbank.com/g/GooglePM/SP/lib00247,116BC7EE7527D960.html
http://docs.newsbank.com/g/GooglePM/BN/lib00141,116B5F95876DFA40.html
http://docs.newsbank.com/g/GooglePM/MT/lib00133,116B7038F1AE0C50.html
http://docs.newsbank.com/g/GooglePM/SJ/lib00188,116B7B417B22BBA0.html
http://pqasb.pqarchiver.com/timesdispatch/access/1195515091.html?dids=1195515091:1195515091&amp;FMT=ABS&amp;FMTS=ABS:FT&amp;type=current&amp;date=Jan+16%2C+2007&amp;author=&amp;pub=Richmond+Times+-+Dispatch&amp;desc=EVMS+does+not+anticipate+embryonic-stem-cell+work+%2F+Norfolk+school+shifts+focus+to+such+diseases+as+cancer%2C+diabetes&amp;pqatl=google
http://www.canada.com/nationalpost/news/bodyandhealth/story.html?id=35d1e36f-9b49-4708-ba4a-e31d6d5f5096
http://www.nature.com/sc/journal/v45/n9/full/3102018a.html
http://docs.newsbank.com/g/GooglePM/IDSB/lib00001,116BD957863B8138.html
http://www.metrowestdailynews.com/lifestyle/health/x855957096
http://docs.newsbank.com/g/GooglePM/RM/lib00243,116B2C533A15D7B0.html
http://docs.newsbank.com/g/GooglePM/SCPB/lib01105,116BA6BA2F148D20.html
http://www.npicenter.com/anm/anmviewer.asp?a=17439&amp;z=9
http://www.redorbit.com/news/health/803026/oragenics_announces_the_exercise_of_all_outstanding_warrants_from_december/index.html
http://www.redorbit.com/news/health/803076/joslin_diabetes_center_launches_national_clinical_trial_to_explore_if/index.html
http://www.prweb.com/releases/2007/1/prweb497332.htm
http://www.highbeam.com/doc/1P2-13234315.html?refid=gnews_1108
http://www.thespoof.com/news/spoof.cfm?headline=s5i13772
http://goliath.ecnext.com/premium/0199/0199-6147724.html
http://news.google.com/newspapers?id=eyMfAAAAIBAJ&amp;sjid=racEAAAAIBAJ&amp;pg=1669,110556&amp;dq=obesity&amp;hl=en
http://www.beloitdailynews.com/articles/2007/01/16/news/news04.txt
http://icliverpool.icnetwork.co.uk/motors/news/tm_headline=motoring-newsbriefs&amp;method=motors_full&amp;objectid=18489238&amp;siteid=63127-name_page.html
http://www.highbeam.com/doc/1N1-1170904AF0232690.html?refid=gnews_1108
http://www.prweb.com/releases/2007/1/prweb497503.htm
http://www.greenwichcitizen.com/default/article/How-old-can-we-go-Demographers-debate-236091.php
http://www.highbeam.com/doc/1N1-118383A6B1502928.html?refid=gnews_1108
http://www.highbeam.com/doc/1P2-11225146.html?refid=gnews_1108
http://pqasb.pqarchiver.com/thestar/access/1194998131.html?dids=1194998131:1194998131&amp;FMT=ABS&amp;FMTS=ABS:FT&amp;type=current&amp;date=Jan+16%2C+2007&amp;author=Megan+Ogilvie&amp;pub=The+Spectator&amp;desc=Ontario+kids+eating+junk%2C+few+vegetables%3A+study&amp;pqatl=google
http://www.highbeam.com/doc/1P2-10093312.html?refid=gnews_1108
http://www.diabetesincontrol.com/articles/diabetes-news/4474
http://www.diabetesincontrol.com/articles/diabetes-news/4472
http://www.mcgilltribune.com/home/index.cfm?event=displayArticle&amp;ustory_id=6bd8a357-f42b-4ae0-a2be-9da1f8a7184c
http://www.freshplaza.com/2007/0116/2_ca_organiclabelling.htm
http://goliath.ecnext.com/premium/0199/0199-6147400.html
http://docs.newsbank.com/g/GooglePM/NR/lib00401,116B61E35F5053B0.html
http://www.rismedia.com/wp/2007-01-16/training-business-development-real-estate-apprentice-winner-races-to-meet-clients/
http://www.highbeam.com/doc/1P2-10093429.html?refid=gnews_1108
http://www.highbeam.com/doc/1N1-1183884C5C0A15D8.html?refid=gnews_1108
http://pqasb.pqarchiver.com/smgpubs/access/1195780551.html?dids=1195780551:1195780551&amp;FMT=ABS&amp;FMTS=ABS:FT&amp;type=current&amp;date=Jan+16%2C+2007&amp;author=&amp;pub=Evening+Times&amp;desc=Games+will+offer+a+healthy+legacy&amp;pqatl=google
http://www.cullmantimes.com/bbb/x1116126649/Federal-Trade-Commission-Reaches-New-Years-Resolutions-with-Four-Major-Weight-Control-Pill-Marketers/print
http://www.bizcommunity.com/Article/196/147/12939.html
http://docs.newsbank.com/g/GooglePM/VTHB/lib00888,116B5274B06F9CC8.html
http://www.highbeam.com/doc/1P2-12523771.html?refid=gnews_1108
http://www.highbeam.com/doc/1P2-10436108.html?refid=gnews_1108
http://www.entrepreneur.com/tradejournals/article/157635436.html
http://www.diabetesincontrol.com/articles/features/4486-
http://www.collegenews.org/x6541.xml
http://www.highbeam.com/doc/1P2-13234334.html?refid=gnews_1108
http://goliath.ecnext.com/premium/0199/0199-6146228.html
http://www.mailtribune.com/archive/2007/0116/life/stories/mindless-eating.htm
http://docs.newsbank.com/g/GooglePM/PPRB/lib00828,1247792291CB0208.html
http://www.highbeam.com/doc/1P2-11296775.html?refid=gnews_1108
http://goliath.ecnext.com/premium/0199/0199-6147538.html
http://www.highbeam.com/doc/1P2-13230512.html?refid=gnews_1108
http://www.thatsfit.com/2007/01/16/panda-put-on-a-diet-to-help-him-mate-and-procreate/
http://www.mccookgazette.com/story/1185456.html
http://www.fiercebiotech.com/node/5232
http://www.highbeam.com/doc/1P1-133477003.html?refid=gnews_1108
http://www.sanmarcosrecord.com/local/x1169211720/Survival-and-support/print
http://news.google.com/newspapers?id=ZeckAAAAIBAJ&amp;sjid=ghEGAAAAIBAJ&amp;pg=614,2835958&amp;dq=obesity&amp;hl=en
http://www.cd989.com/modules/news/article.php?storyid=7451
http://www.salfordadvertiser.co.uk/news/s/233/233346_its_not_blackmail_it_makes_good_sense.html
http://pqasb.pqarchiver.com/smgpubs/access/1195112751.html?dids=1195112751:1195112751&amp;FMT=ABS&amp;FMTS=ABS:FT&amp;type=current&amp;date=Jan+16%2C+2007&amp;author=EMMA+SEITH&amp;pub=The+Herald&amp;desc=Pioneering+nurseries+are+a+breath+of+fresh+air&amp;pqatl=google
http://pqasb.pqarchiver.com/thestar/access/1194998081.html?dids=1194998081:1194998081&amp;FMT=ABS&amp;FMTS=ABS:FT&amp;type=current&amp;date=Jan+16%2C+2007&amp;author=Compiled+Florence+Sicoli&amp;pub=The+Spectator&amp;desc=Health+news&amp;pqatl=google
http://www.medicalnewstoday.com/articles/60835.php
http://www.sfbg.com/pixel_vision/2007/01/16/your-colon-will-gleam
http://www.highbeam.com/doc/1P1-133459225.html?refid=gnews_1108
http://www.saukvalley.com/articles/2007/01/26/features/health_and_medical/297177659898262.txt
http://www.diabetesincontrol.com/index.php?option=com_content&amp;view-article&amp;id=4480
http://jcem.endojournals.org/cgi/content/abstract/jc.2006-1123v1
http://news.google.com/newspapers?id=H6cxAAAAIBAJ&amp;sjid=vKoFAAAAIBAJ&amp;pg=3284,1934199&amp;dq=obesity&amp;hl=en
http://savannahnow.com/node/212668
http://www.scoop.co.nz/stories/HL0701/S00182.htm
http://www.emarketer.com/Article.aspx?1004464
http://www.saukvalley.com/articles/2007/01/16/features/health_and_medical/314709971606866.txt
http://www.carbwire.com/2007/01/16/greater_interest_in_lowcarb_so_far_in_2007
http://goliath.ecnext.com/premium/0199/0199-6147931.html
http://www.conservatives.com/News/Speeches/2007/01/Williams_Promoting_Welsh_food_at_home_and_abroad.aspx
http://www.washingtonpost.com/wp-dyn/content/article/2007/01/17/AR2007011701575.html
http://www.abcnews.go.com/Health/story?id=2799700&amp;page=1
http://www.medicalnewstoday.com/medicalnews.php?newsid=60807
http://www.thespoof.com/news/spoof.cfm?headline=s3i13805
http://www.wral.com/lifestyles/healthteam/story/1169496/
http://www.senews.com.au/story/33423
http://www.yaledailynews.com/articles/view/19413
http://www.highbeam.com/doc/1P2-13234371.html?refid=gnews_1108
http://www.thirdsector.co.uk/Opinion/Article/628725/Anorexia-obesity---sector-tackle/
http://docs.newsbank.com/g/GooglePM/VNRB/lib01574,116BA7079E9BD4A8.html
http://www.eveningnews24.co.uk/content/news/story.aspx?brand=ENOnline&amp;category=News&amp;tBrand=ENOnline&amp;tCategory=news&amp;itemid=NOED17%20Jan%202007%2014%3A21%3A00%3A053
http://www.nature.com/nrgastro/journal/v4/n5/full/ncpgasthep0793.html
http://news.google.com/newspapers?id=6X0xAAAAIBAJ&amp;sjid=lqIFAAAAIBAJ&amp;pg=1073,251465&amp;dq=obesity&amp;hl=en
http://www.themercury.co.za/index.php?fArticleId=3631687
http://goliath.ecnext.com/premium/0199/0199-6151004.html
http://news.google.com/newspapers?id=IgUwAAAAIBAJ&amp;sjid=Zf4DAAAAIBAJ&amp;pg=4499,5247085&amp;dq=obesity&amp;hl=en
http://www.heraldsun.com.au/opinion/rego-on-yer-bike/story-e6frfhqf-1111112841199
http://www.theage.com.au/news/national/drug-firm-paid-for-mps-forum-book/2007/01/16/1168709752856.html
http://www.indyeastend.com/Articles-i-2007-01-17-66321.113117-Educators_Address_the_Fast_Food_Craze.html
http://goliath.ecnext.com/premium/0199/0199-6151452.html
http://www.naturalnews.com/021445_cancer_Prostate_prostate_cancer.html
http://docs.newsbank.com/g/GooglePM/BC/lib00101,118383A70350BD58.html
http://www.thestar.com/News/article/171885
http://www.cbsnews.com/stories/2007/01/17/health/main2368786.shtml
http://www.firstcoastnews.com/news/health/news-article.aspx?storyid=73622
http://news.google.com/newspapers?id=2xMhAAAAIBAJ&amp;sjid=X3UFAAAAIBAJ&amp;pg=2751,2086706&amp;dq=obesity&amp;hl=en
http://docs.newsbank.com/g/GooglePM/SJ/lib00188,116BCF51249ADD68.html
http://news.bbc.co.uk/2/hi/business/6271795.stm
http://www.telegraph.co.uk/opinion/main.jhtml?xml=/opinion/2007/01/17/do1706.xml
http://www.foxnews.com/story/0,2933,244226,00.html
http://www.smh.com.au/news/opinion/tofu-terror-added-to-list-of-reasons-to-be-fearful/2007/01/16/1168709751814.html
http://www.news.com.au/couriermail/story/0,23739,21078057-3102,00.html
http://www.bloomberg.com/apps/news?pid=20601087&amp;sid=a2Zkk6hbmfOY&amp;refer=home
http://www.boston.com/news/globe/editorial_opinion/editorials/articles/2007/01/17/the_science_behind_the_violence/
http://www.canada.com/victoriatimescolonist/news/story.html?id=ec10e995-41e7-4c06-9215-701d68cb7934&amp;k=86999
http://www.foxnews.com/story/0,2933,244247,00.html?sPage=fnc/health/heart
http://www.foxnews.com/story/0,2933,244241,00.html?sPage=fnc/health/sexualhealth
http://www.columbusdispatch.com/news/now/now.php?story=dispatch/2007/01/17/20070117-H2-03.html
http://docs.newsbank.com/g/GooglePM/SAEC/lib00210,116B924E4D80C598.html
http://seattletimes.nwsource.com/html/foodwine/2003527800_supermarkettrends170.html
http://www.post-gazette.com/pg/07017/754206-114.stm
http://docs.newsbank.com/g/GooglePM/SAEC/lib00210,116BF1EB01CCEC18.html
http://docs.newsbank.com/g/GooglePM/VP/lib00095,116C3AD8911B8FF8.html
http://docs.newsbank.com/g/GooglePM/SAEC/lib00210,116B924E6466F840.html
http://pqasb.pqarchiver.com/baltsun/access/1195686931.html?dids=1195686931:1195686931&amp;FMT=ABS&amp;FMTS=ABS:FT&amp;type=current&amp;date=Jan+17%2C+2007&amp;author=Frederick+N.+Rasmussen&amp;pub=The+Sun&amp;desc=GEORGE+GRAHAM+%3B+%5B+AGE+83+%5D+PROFESSOR+OF+INTERNATIONAL+HEALTH+WAS+AN+EXPERT+ON+MALNUTRITION+AMONG+CHILDREN+IN+THE+DEVELOPING+WORLD&amp;pqatl=google
http://www.iol.co.za/index.php?sf=115&amp;set_id=1&amp;click_id=31&amp;art_id=qw1168982462765B243
http://thestar.com.my/health/story.asp?file=/2007/1/17/health/16471478&amp;sec=health
http://docs.newsbank.com/g/GooglePM/MH/lib00245,11728308C04E1448.html
http://docs.newsbank.com/g/GooglePM/KC/lib00143,116B8C0B824B1CC8.html
http://docs.newsbank.com/g/GooglePM/ST/lib00154,116B835245999BE8.html
http://www.nature.com/oby/journal/v15/n12/full/oby2007346a.html
http://www.nature.com/nrendo/journal/v3/n7/full/ncpendmet0534.html
http://pqasb.pqarchiver.com/dailypress/access/1196068011.html?dids=1196068011:1196068011&amp;FMT=ABS&amp;FMTS=ABS:FT&amp;type=current&amp;date=Jan+17%2C+2007&amp;author=&amp;pub=Daily+Press&amp;desc=WHERE+THE+NEWSPAPER+STANDS&amp;pqatl=google
http://news.google.com/newspapers?id=20AgAAAAIBAJ&amp;sjid=14QEAAAAIBAJ&amp;pg=1661,1386333&amp;dq=obesity&amp;hl=en
http://www.pe.com/localnews/inland/stories/PE_News_Local_R_food14.53392e.html
http://pqasb.pqarchiver.com/journalnow/access/1196135931.html?dids=1196135931:1196135931&amp;FMT=ABS&amp;FMTS=ABS:FT&amp;type=current&amp;date=Jan+17%2C+2007&amp;author=Laura+Giovanelli+JOURNAL+REPORTER&amp;pub=Winston-Salem+Journal&amp;desc=MEDICAL+STUDENTS+TO+HELP+RUN+FREE+HEALTH+FAIR+FOR+COMMUNITY+%3B+ALL+ARE+WELCOME%2C+BUT+THOSE+WITH+LITTLE+OR+NO+INSURANCE+ARE+A+FOCUS&amp;pqatl=google
http://docs.newsbank.com/g/GooglePM/MS/lib00329,116C165AA549AB68.html
http://www.recordonline.com/apps/pbcs.dll/article?AID=/20070117/LIFE/701170318
http://docs.newsbank.com/g/GooglePM/DSNB/lib00496,116B9B06679047D8.html
http://www.earthtimes.org/articles/show/21054.html
http://news.google.com/newspapers?id=VUcxAAAAIBAJ&amp;sjid=7kQDAAAAIBAJ&amp;pg=3027,1359542&amp;dq=obesity&amp;hl=en
http://news.google.com/newspapers?id=4yMkAAAAIBAJ&amp;sjid=5fYFAAAAIBAJ&amp;pg=2157,1985169&amp;dq=obesity&amp;hl=en
http://www.ocregister.com/opinion/trade-52791-percent-country.html
http://www.highbeam.com/doc/1N1-1170904B45F98E68.html?refid=gnews_1108
http://www.highbeam.com/doc/1P2-10437991.html?refid=gnews_1108
http://www.highbeam.com/doc/1P2-10632942.html?refid=gnews_1108
http://www.highbeam.com/doc/1P2-13230569.html?refid=gnews_1108
http://goliath.ecnext.com/premium/0199/0199-6150993.html
http://docs.newsbank.com/g/GooglePM/SMCB/lib00632,116BBB439DBAAFF0.html
http://docs.newsbank.com/g/GooglePM/HN/lib00129,1183861E37CAE9C8.html
http://www.highbeam.com/doc/1P2-13230592.html?refid=gnews_1108
http://www.jonesbahamas.com/?c=47&amp;a=11207
http://news.google.com/newspapers?id=OOokAAAAIBAJ&amp;sjid=7w0GAAAAIBAJ&amp;pg=1298,1423614&amp;dq=obesity&amp;hl=en
http://goliath.ecnext.com/premium/0199/0199-6154086.html
http://www.highbeam.com/doc/1P2-13666368.html?refid=gnews_1108
http://www.medscape.com/viewarticle/550448
http://news.google.com/newspapers?id=B0wlAAAAIBAJ&amp;sjid=uxQGAAAAIBAJ&amp;pg=2451,1906062&amp;dq=obesity&amp;hl=en
http://news.google.com/newspapers?id=fCMfAAAAIBAJ&amp;sjid=racEAAAAIBAJ&amp;pg=5231,620529&amp;dq=obesity&amp;hl=en
http://www.highbeam.com/doc/1P2-11816992.html?refid=gnews_1108
http://www.highbeam.com/doc/1N1-116C59B52E4B9BB8.html?refid=gnews_1108
http://www.maconnews.com/index.php?option=com_content&amp;task=view&amp;id=207&amp;Itemid=3458
http://www.vueweekly.com/articles/default.aspx?i=5550
http://docs.newsbank.com/g/GooglePM/LBCB/lib00761,116C11608E718280.html
http://www.almanacnews.com/story.php?story_id=3467
http://www.cypnow.co.uk/news/626382/Policy---Practice-Policy-Practice---capitalise-BigLottery-play-money/.headlinks
http://www.timesdaily.com/apps/pbcs.dll/article?AID=/20070117/NEWS/701170320/1031/2006
http://members.cox.net/jlavinemd/wholegrains.htm
http://www.highbeam.com/doc/1P2-12912685.html?refid=gnews_1108
http://www.highbeam.com/doc/1P2-10306611.html?refid=gnews_1108
http://www.ukmedix.com/impotence/impotence-depression-diabetes.cfm
http://www.highbeam.com/doc/1P2-10306560.html?refid=gnews_1108
http://news.google.com/newspapers?id=fCMfAAAAIBAJ&amp;sjid=racEAAAAIBAJ&amp;pg=4172,689424&amp;dq=obesity&amp;hl=en
http://www.highbeam.com/doc/1P2-12523975.html?refid=gnews_1108
http://www.highbeam.com/doc/1P2-10306594.html?refid=gnews_1108
http://www.theinsider.com/news/15729_Fashion_Fix_Must_Feast_O_Manifesto
http://www.highbeam.com/doc/1P1-133577325.html?refid=gnews_1108
http://www.eastbayexpress.com/92510/archives/2007/01/17/you-write-too-long-this-weeks-feature-bite-sized
http://www.thefutoncritic.com/listings.aspx?id=20070116abc02
http://www.herald-review.com/articles/2007/01/17/news/local_news/1020513.txt
http://docs.newsbank.com/g/GooglePM/WORB/lib00492,116B825BCB8DA828.html
http://www.npicenter.com/anm/anmviewer.asp?a=17452&amp;z=28
http://www.highbeam.com/doc/1N1-118383A6DC62EFF0.html?refid=gnews_1108
http://www.highbeam.com/doc/1P2-10437992.html?refid=gnews_1108
http://edinburghnews.scotsman.com/childrensdiet/Call-for-free-school-meals.3338617.jp?CommentPage=1&amp;CommentPageLength=1000
http://www.highbeam.com/doc/1N1-1183861E37CAE9C8.html?refid=gnews_1108
http://www.mmm-online.com/german-govt-deals-blow-to-sanofi-aventis-acomplia/article/23817/
http://www.highbeam.com/doc/1P2-11225167.html?refid=gnews_1108
http://www.genengnews.com/news/bnitem.aspx?name=15298415
http://docs.newsbank.com/g/GooglePM/LTJB/lib01142,116B6C2A36E102E0.html
http://www.yorkshirepost.co.uk/features/Teenagers-aren39t-lazy-they39re-simply.1975742.jp
http://docs.newsbank.com/g/GooglePM/LBCB/lib00761,116C661551D94E30.html
http://news.google.com/newspapers?id=JQQvAAAAIBAJ&amp;sjid=UjkDAAAAIBAJ&amp;pg=5209,1889840&amp;dq=obesity&amp;hl=en
http://news.google.com/newspapers?id=fCMfAAAAIBAJ&amp;sjid=racEAAAAIBAJ&amp;pg=3571,620517&amp;dq=obesity&amp;hl=en
http://www.highbeam.com/doc/1P2-10050707.html?refid=gnews_1108
http://www.highbeam.com/doc/1N1-118383A70350BD58.html?refid=gnews_1108
http://news.google.com/newspapers?id=WuUvAAAAIBAJ&amp;sjid=az4DAAAAIBAJ&amp;pg=5210,880434&amp;dq=obesity&amp;hl=en
http://docs.newsbank.com/g/GooglePM/VA/lib00512,116B9C380572FD30.html
http://www.newwest.net/index.php/topic/article/bozeman_braces_for_another_school_bond_vote/C60/L35/
http://www.ukmedix.com/weight-loss/diet-pills-uk.cfm
http://www.eurekalert.org/pub_releases/2007-01/tna-ah1011707.php
http://news.google.com/newspapers?id=IgUwAAAAIBAJ&amp;sjid=Zf4DAAAAIBAJ&amp;pg=4579,5249369&amp;dq=obesity&amp;hl=en
http://pqasb.pqarchiver.com/thestar/access/1195622281.html?dids=1195622281:1195622281&amp;FMT=ABS&amp;FMTS=ABS:FT&amp;type=current&amp;date=Jan+17%2C+2007&amp;author=Dana+Borcea&amp;pub=The+Spectator&amp;desc=Heart+trouble+hits+South+Asians+earlier&amp;pqatl=google
http://docs.newsbank.com/g/GooglePM/DRNB/lib00566,116BCBE050FE8278.html
http://docs.newsbank.com/g/GooglePM/FFCB/lib00574,116BC60A5A4B5E78.html
http://www.bdtonline.com/editorials/local_story_017172405.html?keyword=topstory
http://www.nysun.com/article/46859
http://www.pittsburghlive.com/x/tribunereview/living/family/s_488969.html
http://news.google.com/newspapers?id=4yMkAAAAIBAJ&amp;sjid=5fYFAAAAIBAJ&amp;pg=1817,1950637&amp;dq=obesity&amp;hl=en
http://docs.newsbank.com/g/GooglePM/OVNB/lib01837,116E9917E6A4FB15.html
http://largeur.com/expArt.asp?artID=2257
http://www.newswise.com/articles/childhood-obesity-linked-to-foot-pain
http://www.eurekalert.org/pub_releases/2007-01/joci-mom011107.php
http://calorielab.com/news/2007/01/18/nibbles-genetic-problems-may-cause-some-childhood-obesity/
http://www.newswise.com/articles/view/526656/
http://www.medicalnewstoday.com/medicalnews.php?newsid=60953
http://news.google.com/newspapers?id=C3AqAAAAIBAJ&amp;sjid=KVMEAAAAIBAJ&amp;pg=3472,2762367&amp;dq=obesity&amp;hl=en
http://news.google.com/newspapers?id=gE4eAAAAIBAJ&amp;sjid=SMcEAAAAIBAJ&amp;pg=2975,2060820&amp;dq=obesity&amp;hl=en
http://www.highbeam.com/doc/1P2-10182902.html?refid=gnews_1108
http://www.medicalnewstoday.com/articles/60924.php
http://www.couriermail.com.au/lifestyle/health/dealing-with-the-big-picture/story-e6frer7f-1111112853283
http://docs.newsbank.com/g/GooglePM/NCNB/lib00588,116C0895C4F1A000.html
http://www.thestar.com/News/article/172352
http://news.google.com/newspapers?id=1tQNAAAAIBAJ&amp;sjid=nngDAAAAIBAJ&amp;pg=6688,1782844&amp;dq=obesity&amp;hl=en
http://www.nytimes.com/2007/01/18/health/18cancer.html?_r=1&amp;oref=slogin&amp;ref=us&amp;pagewanted=print
http://www.foxnews.com/story/0,2933,244595,00.html?sPage=fnc/health/longevity
http://pqasb.pqarchiver.com/mcall/access/1196686661.html?dids=1196686661:1196686661&amp;FMT=ABS&amp;FMTS=ABS:FT&amp;type=current&amp;date=Jan+18%2C+2007&amp;author=Matt+Assad+Of+The+Morning+Call&amp;pub=Morning+Call&amp;desc=Smokers+beware!+Tax+hikes%2C+ban+in+the+works&amp;pqatl=google
http://www.usatoday.com/tech/products/2007-01-18-vending-tech_x.htm?POE=TECISVA
http://www.independent.co.uk/news/business/news/mcdonalds-health-drive-wins-back-customers-432617.html
http://www.forbes.com/2007/01/18/leadership-retail-fashion-lead-manage-cx_hc_0118casual.html
http://www.highbeam.com/doc/1P1-133740932.html?refid=gnews_1108
http://www.thestar.com/living/article/171740--still-awaiting-a-miracle
http://abcnews.go.com/Health/Diet/story?id=2802503&amp;page=1
http://www.foxnews.com/story/0,2933,244585,00.html
http://news.bbc.co.uk/2/hi/uk_news/wales/south_west/6274867.stm
http://www.highbeam.com/doc/1P2-3707665.html?refid=gnews_1108
http://news.bbc.co.uk/1/hi/health/6274119.stm
http://www.foxnews.com/story/0,2933,244600,00.html?sPage=fnc/health/longevity
http://pqasb.pqarchiver.com/boston/access/1196970511.html?dids=1196970511:1196970511&amp;FMT=ABS&amp;FMTS=ABS:FT&amp;type=current&amp;date=Jan+18%2C+2007&amp;author=&amp;pub=Boston+Globe&amp;desc=COMMUNITY+BRIEFING&amp;pqatl=google
http://www.msnbc.msn.com/id/16692785/
http://deseretnews.com/dn/view/0,1249,650223926,00.html
http://news.oneindia.in/2007/01/18/french-masseur-creats-sounds-to-cure-human-ailments-1169102726.html
http://www.iol.co.za/index.php?art_id=qw1164352687315B153
http://www.nature.com/oby/journal/v15/n12/full/oby2007368a.html
http://www.highbeam.com/doc/1G1-118268820.html?refid=gnews_1108
http://www.nature.com/nature/journal/v445/n7125/full/445242a.html
http://www.courier-journal.com/article/20070118/FEATURES03/701180304/Follow-along-each-week-and-let-us-help-you-get-fit
http://www.highbeam.com/doc/1P2-10742184.html?refid=gnews_1108
http://www.nature.com/nature/journal/v445/n7125/edsumm/e070118-06.html
http://www.nature.com/oby/journal/vaop/ncurrent/abs/oby2008204a.html
http://www.highbeam.com/doc/1P2-10923433.html?refid=gnews_1108
http://docs.newsbank.com/g/GooglePM/CO/lib00111,116CC7D3B15B5C58.html
http://pqasb.pqarchiver.com/timesdispatch/access/1196761101.html?dids=1196761101:1196761101&amp;FMT=ABS&amp;FMTS=ABS:FT&amp;type=current&amp;date=Jan+18%2C+2007&amp;author=A.J.+HOSTETLER&amp;pub=Richmond+Times+-+Dispatch&amp;desc=A+real+helping+hand+%2F+Scientists+explore+touch's+calming+abilities%2C+especially+between+trusted+spouses&amp;pqatl=google
http://www.highbeam.com/doc/1P2-5779530.html?refid=gnews_1108
http://www.thesun.co.uk/article/0,,2-2007020779,00.html
http://www.nature.com/nature/journal/v445/n7125/full/445237b.html
http://docs.newsbank.com/g/GooglePM/MH/lib00245,116D3C805DEF4CB0.html
http://www.dailymail.co.uk/health/article-429871/Our-health-concerns-bear-fruit.html
http://www.dispatch.co.za/2007/01/18/Features/f2.html
http://www.townonline.com/woburn/homepage/8998994888758394879
http://goliath.ecnext.com/premium/0199/0199-6157942.html
http://www.roanoke.com/news/roanoke/wb/100547
http://docs.newsbank.com/g/GooglePM/LH/lib00131,116C20077859FAC8.html
http://www.bloomberg.com/apps/news?pid=20601103&amp;sid=akE.DM_C020A&amp;refer=us
http://news.google.com/newspapers?id=IwUwAAAAIBAJ&amp;sjid=Zf4DAAAAIBAJ&amp;pg=5308,5987078&amp;dq=obesity&amp;hl=en
http://docs.newsbank.com/g/GooglePM/PBPB/lib00160,116C1F5FEB8747B0.html
http://www.foodingredientsfirst.com/news/Australia-Gives-Nod-to-FiberWater.html
http://www.runnersweb.com/running/news/rw_news_20070118_ING.html
http://www.mondaq.com/article.asp?articleid=45534&amp;searchresults=1
http://www.biologynews.net/archives/2007/01/18/like_salty_food_chances_are_you_had_low_blood_sodium_when_you_were_born.html
http://www.news-medical.net/news/2007/01/18/21435.aspx
http://www.redorbit.com/news/health/806234/cardiocomtm_introduces_commander_cellular_telehealth_device/index.html
http://docs.newsbank.com/g/GooglePM/VTHB/lib00888,116BF8E380E310E8.html
http://www.busrep.co.za/index.php?fSectionId=&amp;fArticleId=3633012
http://icnewcastle.icnetwork.co.uk/journallive/thejournal/tm_headline=lunchbox-spy-plan&amp;method=full&amp;objectid=18495123&amp;siteid=50081-name_page.html
http://www.highbeam.com/doc/1N1-11F410FBE0A3DD90.html?refid=gnews_1108
http://www.stateline.org/live/details/story?contentId=171778
http://news.google.com/newspapers?id=nL08AAAAIBAJ&amp;sjid=IvkFAAAAIBAJ&amp;pg=2781,22085343&amp;dq=obesity&amp;hl=en
http://www.highbeam.com/doc/1N1-11F410FC1B2D32F8.html?refid=gnews_1108
http://www.highbeam.com/doc/1P2-12524477.html?refid=gnews_1108
http://www.nevadaappeal.com/article/TD/20070118/NEWS/101180033
http://www.blackburncitizen.co.uk/display.var.1130619.0.fats_good_news_for_pie_lovers.php
http://www.highbeam.com/doc/1P1-133616092.html?refid=gnews_1108
http://www.highbeam.com/doc/1N1-11F410FC5B6A7E60.html?refid=gnews_1108
http://www.highbeam.com/doc/1P2-11225452.html?refid=gnews_1108
http://www.clickz.com/3624599
http://www.highbeam.com/doc/1P2-12790722.html?refid=gnews_1108
http://www.abc.net.au/health/thepulse/stories/2007/01/18/1825943.htm
http://www.highbeam.com/doc/1N1-116C59D006D9D090.html?refid=gnews_1108
http://docs.newsbank.com/g/GooglePM/ALGB/lib02504,116C59B8999F6320.html
http://www.zwire.com/site/news.cfm?BRD=1677&amp;dept_id=530172&amp;newsid=17725368&amp;PAG=461&amp;rfi=9
http://www.just-food.com/article.aspx?id=97189
http://venturebeat.com/2008/01/18/life-sciences-briefing-friday-jan-18-2007/
http://www.highbeam.com/doc/1P2-11276192.html?refid=gnews_1108
http://www.highbeam.com/doc/1N1-116C59CFE65A7758.html?refid=gnews_1108
http://www.wakefieldtoday.co.uk/ViewArticle2.aspx?SectionID=702&amp;ArticleID=1969271
http://www.mediapost.com/publications/index.cfm?fa=Articles.showArticle&amp;art_aid=54078
http://docs.newsbank.com/g/GooglePM/LBCB/lib00761,116C6616693A3AD0.html
http://www.loislaw.com/gpc/index.htp?dockey=20030882@USFR07
http://www.highbeam.com/doc/1P1-133616137.html?refid=gnews_1108
http://news.google.com/newspapers?id=2zI5AAAAIBAJ&amp;sjid=bBQGAAAAIBAJ&amp;pg=2358,996680&amp;dq=obesity&amp;hl=en
http://www.highbeam.com/doc/1N1-11F410FBCB37C3E0.html?refid=gnews_1108
http://www.rherald.com/news/2007/0118/Front_Page/f01.html
http://www.highbeam.com/doc/1P2-10093608.html?refid=gnews_1108
http://www.highbeam.com/doc/1N1-11F410FBEB7968E8.html?refid=gnews_1108
http://www.trumanindex.com/news/2007/01/18/Healthlife/Vitamins.Might.Be.Detrimental-2650337.shtml
http://www.highbeam.com/doc/1N1-11F410FC934768D8.html?refid=gnews_1108
http://www.highbeam.com/doc/1N1-11F410FC885AFE08.html?refid=gnews_1108
http://www.caymannetnews.com/cgi-script/csArticles/articles/000105/010533.htm
http://www.highbeam.com/doc/1P2-10050781.html?refid=gnews_1108
http://www.highbeam.com/doc/1N1-11F410FC505BBE80.html?refid=gnews_1108
http://www.theargus.co.uk/redir.php?from=ec&amp;to=1131530&amp;l=three_big_bs_to_eradicate_the_big_c
http://docs.newsbank.com/g/GooglePM/DQ/lib00070,116BF8B665A28198.html
http://www.highbeam.com/doc/1N1-11F410FC113A6A68.html?refid=gnews_1108
http://www.rrdailyherald.com/articles/2007/01/18/news/news2.txt
http://www.happynews.com/news/1112007/column-energy-drink-wave.htm
http://news.google.com/newspapers?id=nL08AAAAIBAJ&amp;sjid=IvkFAAAAIBAJ&amp;pg=1041,22154723&amp;dq=obesity&amp;hl=en
http://goliath.ecnext.com/premium/0199/0199-6157786.html
http://www.toacorn.com/news/2007/0118/Health_and_Wellness/059.html
http://www.highbeam.com/doc/1N1-1183861E66CEFB78.html?refid=gnews_1108
http://seattlepi.nwsource.com/opinion/300054_lunched.html
http://www.highbeam.com/doc/1P2-10306756.html?refid=gnews_1108
http://www.highbeam.com/doc/1N1-11F410FBF6FE4EE0.html?refid=gnews_1108
http://www.highbeam.com/doc/1N1-116C59D0024A7CA0.html?refid=gnews_1108
http://www.nowtoronto.com/lifestyle/story.cfm?content=157085
http://www.highbeam.com/doc/1P2-12912708.html?refid=gnews_1108
http://www.highbeam.com/doc/1P2-10306765.html?refid=gnews_1108
http://www.mississauga.ca/portal/cityhall/community?paf_gear_id=9700020&amp;itemId=86700075&amp;returnUrl=%2Fportal%2Fcityhall%2Fcommunity%3Bjsessionid%3D2AKHJC2VTKG4NTRPH3XCFEWOF25W4JVC
http://www.highbeam.com/doc/1P2-10306768.html?refid=gnews_1108
http://docs.newsbank.com/g/GooglePM/EGTB/lib00933,116C59CD22475C30.html
http://www.highbeam.com/doc/1N1-11F410FC6DA2EC20.html?refid=gnews_1108
http://www.rsc.org/AboutUs/News/PressReleases/2007/futuretransfats.asp
http://www.naturalnews.com/021455_meat_artificial_meat_health.html
http://www.newswise.com/articles/view/526672/
http://www.highbeam.com/doc/1P2-11276240.html?refid=gnews_1108
http://www.highbeam.com/doc/1P2-10306769.html?refid=gnews_1108
http://www.thebramptonnews.com/articles/1332/1/Peel-Health-Prepares-for-Aging-Population/Page1.html
http://www.highbeam.com/doc/1N1-11F410FC31BED148.html?refid=gnews_1108
http://www.highbeam.com/doc/1N1-11F410FBD5F834E0.html?refid=gnews_1108
http://www.seminolechronicle.com/vnews/display.v/ART/2007/01/18/45aee8e7a4114
http://docs.newsbank.com/g/GooglePM/WDDB/lib01106,116BFF575FA695B8.html
http://www.nationalledger.com/artman/publish/article_272611055.shtml
http://www.highbeam.com/doc/1N1-116C59B8999F6320.html?refid=gnews_1108
http://www.highbeam.com/doc/1N1-11F410E852F8EF00.html?refid=gnews_1108
http://www.highbeam.com/doc/1N1-116C59CFEE7572A8.html?refid=gnews_1108
http://www.splcenter.org/get-informed/news/central-high-students-revisit-historic-integration
http://www.highbeam.com/doc/1N1-11F410FC798B0C70.html?refid=gnews_1108
http://www.grist.org/article/lunch_lady/
http://docs.newsbank.com/g/GooglePM/DN/lib00184,11A5BB13DFEDB0D8.html
http://www.barnstablepatriot.com/home2/index.php?option=com_content&amp;task=view&amp;id=11106&amp;Itemid=112
http://www.medscape.com/viewarticle/550952
http://www.highbeam.com/doc/1N1-11F410FC2691FE30.html?refid=gnews_1108
http://www.pittsburghlive.com/x/pittsburghtrib/news/north/s_488991.html
http://www.highbeam.com/doc/1N1-116C59CFEAE1F760.html?refid=gnews_1108
http://www.highbeam.com/doc/1P2-10306763.html?refid=gnews_1108
http://www.highbeam.com/doc/1N1-116C59D0049DA018.html?refid=gnews_1108
http://www.highbeam.com/doc/1N1-11F410FC0651D028.html?refid=gnews_1108
http://www.highbeam.com/doc/1N1-116C59CD22475C30.html?refid=gnews_1108
http://docs.newsbank.com/g/GooglePM/MTTB/lib02624,1174784B5A4F82C7.html
http://www.highbeam.com/doc/1P1-133616202.html?refid=gnews_1108
http://www.highbeam.com/doc/1N1-116C59CFE868BDE8.html?refid=gnews_1108
http://www.highbeam.com/doc/1N1-11F410FC4346AB38.html?refid=gnews_1108
http://news.google.com/newspapers?id=1po8AAAAIBAJ&amp;sjid=KPcFAAAAIBAJ&amp;pg=2270,4786819&amp;dq=obesity&amp;hl=en
http://www.marketingsherpa.com/viralawards2007/7.html
http://www.fhcrc.org/about/pubs/enews/fhcrc-enews/2007-01/index.html
http://docs.newsbank.com/g/GooglePM/DCHB/lib01578,116C59CFE65A7758.html
http://pqasb.pqarchiver.com/mcall/access/1196686691.html?dids=1196686691:1196686691&amp;FMT=ABS&amp;FMTS=ABS:FT&amp;type=current&amp;date=Jan+18%2C+2007&amp;author=John+L.+Micek+Of+The+Morning+Call&amp;pub=Morning+Call&amp;desc=Rendell+wants+to+put+the+care+into+Pennsylvanians'+health+**+He+says+all+businesses+should+offer+insurance+to+workers%2C+and+he+has+a+plan+to+make+that+happen.&amp;pqatl=google
http://news.google.com/newspapers?id=htQJAAAAIBAJ&amp;sjid=0kkDAAAAIBAJ&amp;pg=2562,1590850&amp;dq=obesity&amp;hl=en
http://news.google.com/newspapers?id=9iQkAAAAIBAJ&amp;sjid=I_cFAAAAIBAJ&amp;pg=342,1316692&amp;dq=obesity&amp;hl=en
http://www.wftv.com/health/10783819/detail.html
http://news.google.com/newspapers?id=TZkEAAAAIBAJ&amp;sjid=GD8DAAAAIBAJ&amp;pg=4867,1318529&amp;dq=obesity&amp;hl=en
http://www.beveragedaily.com/Product-Categories/Ingredients-and-additives/Kellogg-launches-energy-giving-cereal-bar
http://www.southcoasttoday.com/daily/01-07/01-18-07/10state-region.htm
http://www.pittsburghlive.com/x/pittsburghtrib/news/cityregion/s_489107.html
http://www.nwipp-newspapers.com/UH/free/291324926700115.php
http://www.carbwire.com/2007/01/18/whats_so_unhealthy_about_the_atkins_diet
http://goliath.ecnext.com/premium/0199/0199-6156684.html
http://goliath.ecnext.com/premium/0199/0199-6157256.html
http://docs.newsbank.com/g/GooglePM/LKRB/lib00938,11F410FC113A6A68.html
http://docs.newsbank.com/g/GooglePM/DHLB/lib02263,116C1532DD63D590.html
http://docs.newsbank.com/g/GooglePM/MN/lib00172,116C017A2A44D0E8.html
http://www.nature.com/oby/journal/v16/n1/full/oby200720a.html
http://www.mb.com.ph/node/3770
http://docs.newsbank.com/g/GooglePM/SB/lib00166,116C6947F903B400.html
http://www.medpagetoday.com/HematologyOncology/BreastCancer/tb/4883
http://goliath.ecnext.com/premium/0199/0199-6162270.html
http://docs.newsbank.com/g/GooglePM/SBCB/lib00676,116C3816889AD9B0.html
http://www.hi-mag.com/healthinsurance/article.do;jsessionid=6C356DA65843D071C98D5E7AEABEB8BC.5d25bd3d240cca6cbbee6afc8c3b5655190f397f?articleid=20000091535&amp;adname=his_breaking_news
http://docs.newsbank.com/g/GooglePM/VP/lib00095,116D8C7D8DA368C8.html
http://calorielab.com/news/2007/01/19/a-congressional-page/
http://www.i-newswire.com/san-antonio-business-offers-new/a87112
http://goliath.ecnext.com/premium/0199/0199-6162117.html
http://www.just-food.com/article.aspx?id=97218
http://www.forbes.com/forbeslife/health/2007/01/18/boomer-health-mistakes-forbeslife-cx_avd_0119boomermistakes.html
http://uk.reuters.com/article/idUKCOL96625020070120
http://www.foxnews.com/story/0,2933,244758,00.html
http://www.timesonline.co.uk/tol/news/uk/article1294429.ece
http://business.timesonline.co.uk/tol/business/columnists/article1294453.ece
http://www.thestar.com/Business/article/172891
http://feeds.chron.com/~r/houstonchronicle/bluebayou/~3/78114568/the_unbearable_lightness_of_pe.html
http://www.theglobeandmail.com/servlet/story/RTGAM.20070119.wxhhyper19/BNStory/specialScienceandHealth/home
http://pqasb.pqarchiver.com/sptimes/access/1197266941.html?dids=1197266941:1197266941&amp;FMT=ABS&amp;FMTS=ABS:FT&amp;type=current&amp;date=Jan+19%2C+2007&amp;author=&amp;pub=St.+Petersburg+Times&amp;desc=Physical+activity+at+school+vital&amp;pqatl=google
http://pqasb.pqarchiver.com/sun_sentinel/access/1196899881.html?dids=1196899881:1196899881&amp;FMT=ABS&amp;FMTS=ABS:FT&amp;type=current&amp;date=Jan+19%2C+2007&amp;author=Sallie+James%3B+Juan+Ortega&amp;pub=South+Florida+Sun+-+Sentinel&amp;desc=HEALTH+SECRETARY+PREPS+FOR+MOVE+TO+THE+CAPITAL+SHE+MAY+EXPLORE+MANDATORY+INSURANCE+FOR+ALL&amp;pqatl=google
http://www.theage.com.au/news/national/no-conflict-in-senators-forum-cash/2007/01/18/1169095914455.html
http://www.highbeam.com/doc/1P2-13099361.html?refid=gnews_1108
http://www.highbeam.com/doc/1P1-133645093.html?refid=gnews_1108
http://www.highbeam.com/doc/1P1-133645164.html?refid=gnews_1108
http://www.canada.com/theprovince/news/editorial/story.html?id=f4d6188f-e1b2-4522-8cde-adce84e80401
http://www.dailyrecord.co.uk/news/tm_headline=off-the-record-&amp;method=full&amp;objectid=18499861&amp;siteid=66633-name_page.html
http://www.highbeam.com/doc/1P1-133645165.html?refid=gnews_1108
http://news.scotsman.com/drugspolicy/Court-orders-cannabis-cure-crusader.3339256.jp
http://pqasb.pqarchiver.com/courant/access/1197113191.html?dids=1197113191:1197113191&amp;FMT=ABS&amp;FMTS=ABS:FT&amp;type=current&amp;date=Jan+19%2C+2007&amp;author=COLIN+POITRAS%3B+Courant+Staff+Writer&amp;pub=Hartford+Courant&amp;desc=ADVOCATES+OFFER+HEALTH+CARE+OPTION+%3B+PLAN+WOULD+GIVE+DOCTORS+GREATER+FLEXIBILITY+WHEN+TREATING+LOW-+INCOME+PATIENTS&amp;pqatl=google
http://www.highbeam.com/doc/1P2-5780397.html?refid=gnews_1108
http://www.highbeam.com/doc/1P2-10742344.html?refid=gnews_1108
http://news.google.com/newspapers?id=19QNAAAAIBAJ&amp;sjid=nngDAAAAIBAJ&amp;pg=3581,3346983&amp;dq=obesity&amp;hl=en
http://docs.newsbank.com/g/GooglePM/IDSB/lib00001,116C9F55D5B6FD90.html
http://docs.newsbank.com/g/GooglePM/BX/lib00105,116C39E2419E1BB8.html
http://www.highbeam.com/doc/1P2-10450450.html?refid=gnews_1108
http://docs.newsbank.com/g/GooglePM/MS/lib00329,116C6A49E9EE8710.html
http://docs.newsbank.com/g/GooglePM/ET/lib00121,116BAAA34580CC58.html
http://news.google.com/newspapers?id=h4EVAAAAIBAJ&amp;sjid=tfADAAAAIBAJ&amp;pg=2595,3635886&amp;dq=obesity&amp;hl=en
http://www.npicenter.com/anm/anmviewer.asp?a=17469&amp;z=28
http://www.pantagraph.com/articles/2007/01/19/opinion/letters/doc45b040b90eb67354833935.txt
http://www.marinij.com/ci_5043107
http://www.highbeam.com/doc/1P2-11701197.html?refid=gnews_1108
http://goliath.ecnext.com/premium/0199/0199-6158366.html
http://www.highbeam.com/doc/1P2-10629682.html?refid=gnews_1108
http://www.highbeam.com/doc/1P1-133608657.html?refid=gnews_1108
http://www.just-food.com/article.aspx?id=97213
http://docs.newsbank.com/g/GooglePM/AT/lib00059,116C21B569090140.html
http://www.indybay.org/newsitems/2007/01/19/18349314.php
http://www.highbeam.com/doc/1N1-1171D79BB1708A38.html?refid=gnews_1108
http://www.highbeam.com/doc/1P1-133683716.html?refid=gnews_1108
http://www.highbeam.com/doc/1P1-133658890.html?refid=gnews_1108
http://www.medgadget.com/archives/2007/01/2006_medical_we.html
http://free.financialmail.co.za/report07/planet07/cpf.htm
http://goliath.ecnext.com/premium/0199/0199-6161638.html
http://www.highbeam.com/doc/1P2-10629776.html?refid=gnews_1108
http://www.highbeam.com/doc/1P1-133608670.html?refid=gnews_1108
http://www.highbeam.com/doc/1P1-133683719.html?refid=gnews_1108
http://www.highbeam.com/doc/1P2-8986594.html?refid=gnews_1108
http://www.highbeam.com/doc/1P2-11272205.html?refid=gnews_1108
http://www.wboc.com/Global/story.asp?S=5961137&amp;nav=menu222_5
http://www.edwards.af.mil/news/story.asp?id=123038251
http://www.highbeam.com/doc/1P2-12265260.html?refid=gnews_1108
http://jcem.endojournals.org/cgi/content/abstract/jc.2006-2716v1
http://docs.newsbank.com/g/GooglePM/GCZB/lib00592,116C4A7603139130.html
http://www.theweekly.com/news/2007/January/19/SMARTRAQ.html
http://www.highbeam.com/doc/1P2-10315486.html?refid=gnews_1108
http://www.highbeam.com/doc/1P2-10048417.html?refid=gnews_1108
http://www.destinationsante.com/Every-minute-6-people-die-from-diabetes.html?debut_articles_recents=10
http://www.highbeam.com/doc/1P2-10086230.html?refid=gnews_1108
http://www.highbeam.com/doc/1P2-10629760.html?refid=gnews_1108
http://www.highbeam.com/doc/1P1-133683722.html?refid=gnews_1108
http://www.highbeam.com/doc/1P1-133658935.html?refid=gnews_1108
http://www.highbeam.com/doc/1P2-10086258.html?refid=gnews_1108
http://www.highbeam.com/doc/1P2-11701203.html?refid=gnews_1108
http://www.highbeam.com/doc/1P2-12524550.html?refid=gnews_1108
http://abclocal.go.com/kgo/story?section=news/abc7_salutes&amp;id=4952990
http://www.highbeam.com/doc/1P2-10086212.html?refid=gnews_1108
http://www.workforce.com/section/00/article/24/64/02.php
http://www.healthcarerepublic.com/News/EmailThisArticle/628871/GPs-focus-2008-quality-change/
http://www.highbeam.com/doc/1P2-10086192.html?refid=gnews_1108
http://www.leominsterchamp.com/news/2007/0119/opinion_editorial/006.html
http://www.highbeam.com/doc/1P2-10629678.html?refid=gnews_1108
http://www.highbeam.com/doc/1P1-133683718.html?refid=gnews_1108
http://www.highbeam.com/doc/1N1-1183884CE0750D30.html?refid=gnews_1108
http://www.highbeam.com/doc/1P2-10086285.html?refid=gnews_1108
http://www.highbeam.com/doc/1P2-11006562.html?refid=gnews_1108
http://www.highbeam.com/doc/1P2-10086201.html?refid=gnews_1108
http://www.highbeam.com/doc/1P2-10315477.html?refid=gnews_1108
http://www.imt.ie/opinion/2007/01/childrens_television_can_aid_h.html
http://newsblaze.com/story/2010042010372200759.pr/topstory.html
http://www.insideindianabusiness.com/newsitem.asp?ID=21461
http://docs.newsbank.com/g/GooglePM/LH/lib00131,116C748560D862E0.html
http://www.highbeam.com/doc/1P2-11006561.html?refid=gnews_1108
http://www.highbeam.com/doc/1P1-133796101.html?refid=gnews_1108
http://www.highbeam.com/doc/1P1-133658565.html?refid=gnews_1108
http://www.highbeam.com/doc/1P1-133658974.html?refid=gnews_1108
http://news.google.com/newspapers?id=m-kfAAAAIBAJ&amp;sjid=qtkEAAAAIBAJ&amp;pg=2881,1135574&amp;dq=obesity&amp;hl=en
http://www.loislaw.com/gpc/index.htp?dockey=20033130@OHAPP
http://www.jonesbahamas.com/?c=47&amp;a=11245
http://blackstarnews.com/?c=126&amp;a=2896
http://www.highbeam.com/doc/1P1-133683723.html?refid=gnews_1108
http://www.rushprnews.com/2007/01/19/funfit-family-fitness-center-launching-new-franchises
http://www.highbeam.com/doc/1P1-133683715.html?refid=gnews_1108
http://www.highbeam.com/doc/1P2-10315389.html?refid=gnews_1108
http://www.highbeam.com/doc/1P2-10315511.html?refid=gnews_1108
http://www.loislaw.com/gpc/index.htp?dockey=20035785@FDCR
http://www.highbeam.com/doc/1P1-133648764.html?refid=gnews_1108
http://www.care2.com/news/member/733929969/276028
http://www.highbeam.com/doc/1N1-1183884D30059FF8.html?refid=gnews_1108
http://www.medicalnewstoday.com/medicalnews.php?newsid=60977
http://www.yorkshiretoday.co.uk/ViewArticle2.aspx?SectionID=105&amp;ArticleID=1982323
http://www.yorkshirepost.co.uk/news/Family-living-costs-hit-a.1982248.jp
http://www.andhracafe.com/index.php?m=show&amp;id=17542
http://www.martinsvillebulletin.com/article.cfm?ID=7769
http://imprint.uwaterloo.ca/index.php?option=com_content&amp;task=view&amp;id=814&amp;Itemid=87&amp;issuedate=2007-01-19
http://news.softpedia.com/news/A-Salty-Taste-is-Determined-by-Low-Blood-Sodium-at-Birth-44897.shtml
http://www.medpagetoday.com/Endocrinology/Diabetes/4889
http://docs.newsbank.com/g/GooglePM/UDJB/lib00790,116C56C9B284D0C8.html
http://www.martinsvillebulletin.com/article.cfm?ID=7762
http://www.indybay.org/newsitems/2007/01/20/18349402.php
http://www.timesonline.co.uk/tol/life_and_style/health/article1294310.ece
http://www.news.com.au/sundaymail/story/0,23739,21091027-5003426,00.html
http://www.sciencedaily.com/releases/2007/01/070118181827.htm
http://docs.newsbank.com/g/GooglePM/LBCB/lib00761,116D635B356572E8.html
http://goliath.ecnext.com/premium/0199/0199-6181019.html
http://goliath.ecnext.com/premium/0199/0199-6181022.html
http://goliath.ecnext.com/premium/0199/0199-6227654.html
http://docs.newsbank.com/g/GooglePM/RCJB/lib02591,117098C21DA2F5B8.html
http://goliath.ecnext.com/premium/0199/0199-6216751.html
http://pqasb.pqarchiver.com/tampatribune/access/1199069591.html?dids=1199069591:1199069591&amp;FMT=ABS&amp;FMTS=ABS:FT&amp;type=current&amp;date=Jan+20%2C+2007&amp;author=MARTHA+FRY&amp;pub=Tampa+Tribune&amp;desc=TRIM+DOWN+Your+Temple+Of+God&amp;pqatl=google
http://goliath.ecnext.com/premium/0199/0199-6216747.html
http://www.hindu.com/thehindu/mp/2007/01/20/stories/2007012000830300.htm
http://www.thestar.com/Wheels/article/172625
http://edition.cnn.com/TRANSCRIPTS/0701/20/siu.01.html
http://www.theglobeandmail.com/servlet/story/RTGAM.20070119.wschools-main20/BNStory/National/home
http://pqasb.pqarchiver.com/latimes/access/1197510241.html?dids=1197510241:1197510241&amp;FMT=ABS&amp;FMTS=ABS:FT&amp;type=current&amp;date=Jan+20%2C+2007&amp;author=Daniel+Costello&amp;pub=Los+Angeles+Times&amp;desc=Some+doctors%2C+patients+oppose+insulin+inhaler&amp;pqatl=google
http://www.newscientist.com/article/mg19325874.200-why-childhood-trauma-brings-ill-health-later-on.html
http://www.heraldscotland.com/bra-tycoon-launches-slimming-pill-business-1.827169
http://feeds.chron.com/~r/houstonchronicle/sciguy/~3/78582855/top_medical_mil.html
http://www.theage.com.au/news/epicure/trans-fat-america/2007/01/20/1169096022401.html
http://docs.newsbank.com/g/GooglePM/SB/lib00166,116C6947A6757198.html
http://www.canada.com/saskatoonstarphoenix/news/weekend_extra/story.html?id=472ad1f5-490e-4cab-a99b-ba3ae48b8c78
http://www.highbeam.com/doc/1P2-13099441.html?refid=gnews_1108
http://www.theregister.co.uk/2007/01/20/the_odd_body_gallstones/
http://slam.canoe.ca/Slam/Columnists/Buffery/2007/01/20/3413891-sun.html
http://www.mb.com.ph/node/3900
http://docs.newsbank.com/g/GooglePM/AK/lib00099,116D7A532DA52A58.html
http://www.pe.com/localnews/sbcounty/stories/PE_News_Local_B_bhealth21.43a0618.html
http://pqasb.pqarchiver.com/thestar/access/1197618361.html?dids=1197618361:1197618361&amp;FMT=ABS&amp;FMTS=ABS:FT&amp;type=current&amp;date=Jan+20%2C+2007&amp;author=&amp;pub=The+Record&amp;desc=Prescription+for+success%3F%3B+Analysts+predict+Pfizer+overhaul+will+slash+up+to+10+per+cent+of+drug+company's+workforce&amp;pqatl=google
http://www.highbeam.com/doc/1P2-5780822.html?refid=gnews_1108
http://www.highbeam.com/doc/1P2-5783430.html?refid=gnews_1108
http://docs.newsbank.com/g/GooglePM/MB/lib00180,116CCA5F7A11EFB0.html
http://www.highbeam.com/doc/1P2-5783429.html?refid=gnews_1108
http://www.npicenter.com/anm/anmviewer.asp?a=17474&amp;z=2
http://www.daytondailynews.com/l/content/oh/story/living/health/2007/01/20/ddn012007lifecoldmedsweb.html
http://www.caymannetnews.com/cgi-script/csArticles/articles/000106/010646.htm
http://docs.newsbank.com/g/GooglePM/BEHB/lib00478,116D80C573047C60.html
http://news.google.com/newspapers?id=9E4kAAAAIBAJ&amp;sjid=c_gFAAAAIBAJ&amp;pg=2265,1052526&amp;dq=obesity&amp;hl=en
http://www.highbeam.com/doc/1P2-10868470.html?refid=gnews_1108
http://goliath.ecnext.com/premium/0199/0199-6181047.html
http://www.highbeam.com/doc/1P1-133734907.html?refid=gnews_1108
http://news.google.com/newspapers?id=KqQ8AAAAIBAJ&amp;sjid=Ag4GAAAAIBAJ&amp;pg=747,2566356&amp;dq=obesity&amp;hl=en
http://news.google.com/newspapers?id=0SIbAAAAIBAJ&amp;sjid=WUgEAAAAIBAJ&amp;pg=6976,2296887&amp;dq=obesity&amp;hl=en
http://news.google.com/newspapers?id=0SIbAAAAIBAJ&amp;sjid=WUgEAAAAIBAJ&amp;pg=6821,2297131&amp;dq=obesity&amp;hl=en
http://www.theherald.co.uk/sport/headlines/display.var.1136428.0.0.php
http://www.sidneyherald.com/articles/2007/01/22/religion/religion01.txt
http://news.google.com/newspapers?id=0SIbAAAAIBAJ&amp;sjid=WUgEAAAAIBAJ&amp;pg=5107,2460452&amp;dq=obesity&amp;hl=en
http://www.lahontanvalleynews.com/article/20070120/News/101200030
http://goliath.ecnext.com/premium/0199/0199-6177289.html
http://www.highbeam.com/doc/1P2-11819614.html?refid=gnews_1108
http://www.highbeam.com/doc/1P1-133734908.html?refid=gnews_1108
http://www.highbeam.com/doc/1P1-133734906.html?refid=gnews_1108
http://www.highbeam.com/doc/1P2-10868490.html?refid=gnews_1108
http://www.fredericknewspost.com/sections/news/display.htm?storyid=55874
http://www.reveredata.com/reports/store/premium/google/report/mna/20831_10533
http://www.highbeam.com/doc/1P2-11225224.html?refid=gnews_1108
http://www.highbeam.com/doc/1P2-11985733.html?refid=gnews_1108
http://goliath.ecnext.com/premium/0199/0199-6181029.html
http://www.fosterfollynews.com/news/2009Jan15DR.CHERRAPUMPHREYTOADDRESSCHIPOLAHONORSPROGRAM.php
http://www.shieldsgazette.com/news/GRANDSON-BACKING-DOLLY-IN-THE.1984056.jp
http://pqasb.pqarchiver.com/mcall/access/1198070061.html?dids=1198070061:1198070061&amp;FMT=ABS&amp;FMTS=ABS:FT&amp;type=current&amp;date=Jan+20%2C+2007&amp;author=Spencer+Soper+Of+The+Morning+Call&amp;pub=Morning+Call&amp;desc=Weekly+Allentown+newspaper+folds+**+The+move+was+made+as+Express-+Times%2C+its+sister+paper%2C+beefs+up+Web+site.&amp;pqatl=google
http://www.highbeam.com/doc/1P2-10633082.html?refid=gnews_1108
http://news.gov.hk/en/category/healthandcommunity/070120/html/070120en05004.htm
http://docs.newsbank.com/g/GooglePM/CERB/lib00780,116CCB86C8E97A98.html
http://www.highbeam.com/doc/1P2-10138356.html?refid=gnews_1108
http://www.highbeam.com/doc/1P1-133734909.html?refid=gnews_1108
http://www.reveredata.com/reports/store/premium/google/report/mna/20831_10534
http://www.express.co.uk/posts/view/1806/The-food-that-could-make-you-infertileThe-food-that-could-make-you-infertileThe-food-that-could-make-you-infertileThe-food-that-could-make-you-infertileThe-food-that-could-make-you-infertileThe-food-that-could-make-you-infertileThe-food-that-could-make-you-infertileThe-food-that-could-make-you-infertileThe-food-that-could-make-you-infertileThe-food-that-could-make-you-infertileThe-food-that-could-make-you-infertile
http://www.mondo.rs/s44407/Magazin/Zdravlje/Smehom_do_lepse_figure.html
http://www.dawn.com/weekly/education/archive/070121/education3.htm
http://docs.newsbank.com/g/GooglePM/VDBB/lib00675,116FD6B259C0E928.html
http://www.medicalnewstoday.com/medicalnews.php?newsid=61237
http://www.infozine.com/news/stories/op/storiesView/sid/20345/
http://www.wnewsj.com/main.asp?SectionID=49&amp;SubSectionID=156&amp;ArticleID=152443&amp;TM=82039.91
http://www.medicalnewstoday.com/articles/61234.php
http://www.medicalnewstoday.com/medicalnews.php?newsid=61135
http://www.highbeam.com/doc/1P2-11006769.html?refid=gnews_1108
http://docs.newsbank.com/g/GooglePM/OLPB/lib00441,116F79C76AB22530.html
http://www.digitaljournal.com/article/96643/Heaviest_Man_Tries_to_Lose_1_000_Pounds?doredir=1
http://docs.newsbank.com/g/GooglePM/WDNB/lib00684,116F89AC1F838CF8.html
http://www.highbeam.com/doc/1P2-11034471.html?refid=gnews_1108
http://www.nytimes.com/2007/01/21/weekinreview/21gross.html?pagewanted=print
http://pqasb.pqarchiver.com/chicagotribune/access/1198292711.html?dids=1198292711:1198292711&amp;FMT=ABS&amp;FMTS=ABS:FT&amp;type=current&amp;date=Jan+21%2C+2007&amp;author=John+Schmeltzer+and+Mary+Ellen+Podmolik%2C+Chicago+Tribune&amp;pub=Chicago+Tribune&amp;desc=How+McDonald's+turned+it+around+%3B+Back-to-basics+plan+carries+chain+to+1+of+best+periods+in+history&amp;pqatl=google
http://news.google.com/newspapers?id=nrINAAAAIBAJ&amp;sjid=DnIDAAAAIBAJ&amp;pg=6705,2105033&amp;dq=obesity&amp;hl=en
http://query.nytimes.com/gst/fullpage.html?res=940CE6DE1F30F932A15752C0A9619C8B63&amp;sec=&amp;spon=&amp;pagewanted=2
http://docs.newsbank.com/g/GooglePM/AC/lib00091,116D7134C4B65838.html
http://www.foxnews.com/story/0,2933,245220,00.html
http://pqasb.pqarchiver.com/latimes/access/1198216131.html?dids=1198216131:1198216131&amp;FMT=ABS&amp;FMTS=ABS:FT&amp;type=current&amp;date=Jan+21%2C+2007&amp;author=Dennis+O'Brien&amp;pub=Los+Angeles+Times&amp;desc=The+Nation%3B+Scientists+search+for+the+key+to+long+life&amp;pqatl=google
http://pqasb.pqarchiver.com/latimes/access/1198215231.html?dids=1198215231:1198215231&amp;FMT=ABS&amp;FMTS=ABS:FT&amp;type=current&amp;date=Jan+21%2C+2007&amp;author=Daniel+Yi&amp;pub=Los+Angeles+Times&amp;desc=Diabetics%3A+one+sweet+market%3B+Patients+are+finding+business+opportunities+in+the+disease+--+with+product+endorsements%2C+a+TV+show+and+more.&amp;pqatl=google
http://www.washingtonpost.com/ac2/wp-dyn/comments/display?contentID=AR2007011201954&amp;start=41
http://www.telegraph.co.uk/opinion/main.jhtml?xml=/opinion/2007/01/21/do2109.xml
http://timesofindia.indiatimes.com/articleshow/1344061.cms
http://www.guardian.co.uk/Observer/uk_news/story/0,,1995361,00.html
http://www.independent.co.uk/opinion/commentators/michael-bywater-welcome-back-sorry-we-ruined-the-planet-432976.html
http://www.highbeam.com/doc/1P1-133790987.html?refid=gnews_1108
http://www.chron.com/disp/story.mpl/editorial/outlook/4486925.html
http://www.cbsnews.com/stories/2007/01/21/entertainment/main2381365.shtml?source=RSSattr=Health_2381365
http://www.nytimes.com/2007/01/21/fashion/weddings/21im.html?fta=y
http://www.highbeam.com/doc/1P2-5782634.html?refid=gnews_1108
http://www.highbeam.com/doc/1P2-10017462.html?refid=gnews_1108
http://pqasb.pqarchiver.com/baltsun/access/1199964361.html?dids=1199964361:1199964361&amp;FMT=ABS&amp;FMTS=ABS:FT&amp;type=current&amp;date=Jan+21%2C+2007&amp;author=Arin+Gencer&amp;pub=The+Sun&amp;desc=SCHOOLS+CHIEF+ADDS+HEALTH%2C+SAFETY+ITEMS+TO+BUDGET+%3B+DEFIBRILLATOR+MAINTENANCE%2C+EXERCISE+EQUIPMENT+IN+PLAN&amp;pqatl=google
http://www.highbeam.com/doc/1P2-10926125.html?refid=gnews_1108
http://docs.newsbank.com/g/GooglePM/MH/lib00245,1172865A8A114158.html
http://pqasb.pqarchiver.com/sun_sentinel/access/1199003111.html?dids=1199003111:1199003111&amp;FMT=ABS&amp;FMTS=ABS:FT&amp;type=current&amp;date=Jan+21%2C+2007&amp;author=Gary+Curreri&amp;pub=South+Florida+Sun+-+Sentinel&amp;desc=WORLD+CHAMP+MAKES+A+SPLASH+CULLEN+JONES+INSPIRES+S.+FLORIDA+KIDS+TO+DO+THEIR+BEST+ON+A+VISIT+TO+THE+CARVER+RANCHES+BOYS'+AND+GIRLS'+CLUB.&amp;pqatl=google
http://pqasb.pqarchiver.com/orlandosentinel/access/1198350331.html?dids=1198350331:1198350331&amp;FMT=ABS&amp;FMTS=ABS:FT&amp;type=current&amp;date=Jan+21%2C+2007&amp;author=Greg+Dawson%2C+Sentinel+Staff+Writer&amp;pub=Orlando+Sentinel&amp;desc=A+return+to+Ukraine%3B+In+an+emotional+trip%2C+Sentinel+columnist+Greg+Dawson+finds+the+tragedy+and+miracle+of+years+past%2C+as+well+as+a+modern+nation+that+opens+its+heart+to+him.&amp;pqatl=google
http://thestar.com.my/health/story.asp?file=/2007/1/21/health/16603660&amp;sec=health
http://www.canada.com/ottawacitizen/news/story.html?id=c4bcc538-b9a2-49fc-a835-7455c213dc64
http://www.timeslive.co.za/sundaytimes/article85392.ece
http://pqasb.pqarchiver.com/newsday/access/1198236751.html?dids=1198236751:1198236751&amp;FMT=ABS&amp;FMTS=ABS:FT&amp;type=current&amp;date=Jan+21%2C+2007&amp;author=Dennis+MCCafferty&amp;pub=Newsday+(Combined+editions)&amp;desc=OUR+AMERICAN+ICON+SERIES%2C+Strait+talk&amp;pqatl=google
http://news.google.com/newspapers?id=nrINAAAAIBAJ&amp;sjid=DnIDAAAAIBAJ&amp;pg=6578,30794&amp;dq=obesity&amp;hl=en
http://docs.newsbank.com/g/GooglePM/SLTB/lib00825,116CE145CA26E468.html
http://www.taipeitimes.com/News/taiwan/archives/2007/01/21/2003345682
http://www.projo.com/travel/content/TRV-MANCATIONS_01-21-07_2K3MHGP.460d4f8.html
http://www.highbeam.com/doc/1P2-12963752.html?refid=gnews_1108
http://www.highbeam.com/doc/1P1-133766031.html?refid=gnews_1108
http://www.highbeam.com/doc/1P1-133765928.html?refid=gnews_1108
http://goliath.ecnext.com/premium/0199/0199-6165475.html
http://docs.newsbank.com/g/GooglePM/FB/lib00074,116D61AA4966D470.html
http://news.google.com/newspapers?id=H1kSAAAAIBAJ&amp;sjid=Q_MDAAAAIBAJ&amp;pg=6906,2294698&amp;dq=obesity&amp;hl=en
http://fredericksburg.com/News/FLS/2007/012007/01212007/250562
http://docs.newsbank.com/g/GooglePM/BT/lib00325,116D8D70DD419BD8.html
http://www.telegram.com/apps/pbcs.dll/article?AID=/20070121/NEWS/701210387/1102
http://docs.newsbank.com/g/GooglePM/CO/lib00111,116D1C1F18E43CF8.html
http://docs.newsbank.com/g/GooglePM/AD/lib00240,116DA1DFC5448A90.html
http://www.earthtimes.org/articles/show/22561.html
http://www.highbeam.com/doc/1P2-11836819.html?refid=gnews_1108
http://www.highbeam.com/doc/1P2-12265295.html?refid=gnews_1108
http://docs.newsbank.com/g/GooglePM/VTHB/lib00888,116CEDBCA1960D90.html
http://www.highbeam.com/doc/1P2-12033635.html?refid=gnews_1108
http://docs.newsbank.com/g/GooglePM/OLPB/lib00441,116F79C7B0DFFA68.html
http://www.highbeam.com/doc/1P2-12786089.html?refid=gnews_1108
http://www.highbeam.com/doc/1P2-14768298.html?refid=gnews_1108
http://www.highbeam.com/doc/1P1-133751927.html?refid=gnews_1108
http://www.thehorse.com/ViewArticle.aspx?ID=8730
http://docs.newsbank.com/g/GooglePM/DDNB/lib00434,116DA14ED2F14610.html
http://www.highbeam.com/doc/1P2-13664355.html?refid=gnews_1108
http://www.concordmonitor.com/article/results-not-typical
http://docs.newsbank.com/g/GooglePM/AC/lib00091,116DC6A27A883508.html
http://ieet.org/index.php/IEET/more/dvorsky20070121/
http://docs.newsbank.com/g/GooglePM/DDNB/lib00434,116DA14F54F94B10.html
http://www.highbeam.com/doc/1P2-11225260.html?refid=gnews_1108
http://www.huntingtonnews.net/health/070121-shns-health.html
http://www.highbeam.com/doc/1P2-11989241.html?refid=gnews_1108
http://news.google.com/newspapers?id=qr8iAAAAIBAJ&amp;sjid=A7YFAAAAIBAJ&amp;pg=1482,5464325&amp;dq=obesity&amp;hl=en
http://news.google.com/newspapers?id=fSMfAAAAIBAJ&amp;sjid=racEAAAAIBAJ&amp;pg=6756,2467841&amp;dq=obesity&amp;hl=en
http://www.highbeam.com/doc/1P2-14768297.html?refid=gnews_1108
http://news.google.com/newspapers?id=-QQeAAAAIBAJ&amp;sjid=oB0EAAAAIBAJ&amp;pg=2835,3692162&amp;dq=obesity&amp;hl=en
http://www.andhracafe.com/index.php?m=show&amp;id=17663
http://www.timesargus.com/apps/pbcs.dll/article?AID=/20070121/FEATURES07/701210330/1016/FEATURES07
http://english.people.com.cn/200701/21/eng20070121_343284.html
http://news.google.com/newspapers?id=fSMfAAAAIBAJ&amp;sjid=racEAAAAIBAJ&amp;pg=6902,1284492&amp;dq=obesity&amp;hl=en
http://goliath.ecnext.com/premium/0199/0199-6163609.html
http://docs.newsbank.com/g/GooglePM/ROBB/lib02231,117077CC0CB6A654.html
http://docs.newsbank.com/g/GooglePM/RCJB/lib02591,1170985EE4755408.html
http://www.dailymail.co.uk/health/article-430492/Nanny-state-fears-curbing-action-obesity.html
http://www.nature.com/oby/journal/v16/n3/full/oby200778a.html
http://www.sciencealert.com.au/childhood-obesity-an-adult-problem.html
http://docs.newsbank.com/g/GooglePM/DPIB/lib00762,116EC77451131FD0.html
http://docs.newsbank.com/g/GooglePM/SL/lib00170,11A01D2367B004D8.html
http://docs.newsbank.com/g/GooglePM/LA/lib00085,116E0E12705955A8.html
http://docs.newsbank.com/g/GooglePM/CC/lib01211,116D96A705A242C0.html
http://www.highbeam.com/doc/1P2-10629837.html?refid=gnews_1108
http://pqasb.pqarchiver.com/chicagotribune/access/1198939321.html?dids=1198939321:1198939321&amp;FMT=ABS&amp;FMTS=ABS:FT&amp;type=current&amp;date=Jan+22%2C+2007&amp;author=Shirley+Hamilton+Leeper&amp;pub=Chicago+Tribune&amp;desc=Pet+obesity&amp;pqatl=google
http://www.earthtimes.org/articles/show/22735.html
http://www.thestar.co.uk/barnsley/High-cost-of-obesity-to.1985677.jp
http://www.highbeam.com/doc/1P2-10315900.html?refid=gnews_1108
http://goliath.ecnext.com/premium/0199/0199-6253581.html
http://docs.newsbank.com/g/GooglePM/RHHB/lib00982,116D391CE62FE8D0.html
http://seattlepi.nwsource.com/lifestyle/300482_foodmyth22.html
http://pqasb.pqarchiver.com/latimes/access/1198845931.html?dids=1198845931:1198845931&amp;FMT=ABS&amp;FMTS=ABS:FT&amp;type=current&amp;date=Jan+22%2C+2007&amp;author=&amp;pub=Los+Angeles+Times&amp;desc=Parents%2C+stand+firm+on+kids'+eating&amp;pqatl=google
http://www.eurekalert.org/pub_releases/2007-01/acoc-ers011707.php
http://docs.newsbank.com/g/GooglePM/OLPB/lib00441,116F79C8446DE170.html
http://www.cbsnews.com/stories/2007/01/22/eveningnews/main2386130.shtml
http://www.medicalnewstoday.com/medicalnews.php?newsid=61125
http://pqasb.pqarchiver.com/latimes/access/1198845881.html?dids=1198845881:1198845881&amp;FMT=ABS&amp;FMTS=ABS:FT&amp;type=current&amp;date=Jan+22%2C+2007&amp;author=Shari+Roan&amp;pub=Los+Angeles+Times&amp;desc=Bread%2C+milk+--+and+a+diagnosis%3B+These+walk-in+clinics+are+quick+and+convenient.+But+are+they+for+everyone%3F&amp;pqatl=google
http://www.caymannetnews.com/cgi-script/csArticles/articles/000106/010681.htm
http://www.forbes.com/business/2007/01/22/pfizer-lyrica-new-drug-biz-cz_mh_0122lyrica.html
http://www.moneycontrol.com/india/news/pressmarket/zyduscadilanetprofit/zyduscadilaq3netprofitby664/market/stocks/article/263093
http://goliath.ecnext.com/premium/0199/0199-6185192.html
http://news.bbc.co.uk/2/hi/asia-pacific/6287085.stm
http://www.theglobeandmail.com/servlet/story/RTGAM.20070119.wliveschoolhealth0122/BNStory/specialComment/home
http://www.msnbc.msn.com/id/16740727/wid/11915773
http://www.boston.com/news/globe/health_science/articles/2007/01/22/can_children_get_kidney_stones
http://www.sfgate.com/cgi-bin/article.cgi?file=/chronicle/archive/2007/01/22/EDGC7N728O1.DTL
http://www.usatoday.com/news/health/2007-01-17-cancer_x.htm
http://www.smh.com.au/news/national/thick-spread-of-blame-for-fat-snacks/2007/01/21/1169330767426.html?page=2
http://seattletimes.nwsource.com/html/opinion/2003532797_peirce22.html
http://docs.newsbank.com/g/GooglePM/LOWB/lib00554,116F8F15874D81C0.html
http://www.highbeam.com/doc/1P2-10845952.html?refid=gnews_1108
http://pqasb.pqarchiver.com/newsday/access/1198876061.html?dids=1198876061:1198876061&amp;FMT=ABS&amp;FMTS=ABS:FT&amp;type=current&amp;date=Jan+22%2C+2007&amp;author=Kristin+Taveira&amp;pub=Newsday+(Combined+editions)&amp;desc=READ+WORTHY%3A+HOW-TO+BOOK+OF+THE+WEEK&amp;pqatl=google
http://docs.newsbank.com/g/GooglePM/LOWB/lib00554,116F8F1529E1C958.html
http://docs.newsbank.com/g/GooglePM/SL/lib00170,11A01D231C6AF2B8.html
http://www.canada.com/ottawacitizen/news/city/story.html?id=128fad77-9c4c-4e4b-b264-ecb9c522cb5f
http://www.highbeam.com/doc/1P2-10742621.html?refid=gnews_1108
http://pqasb.pqarchiver.com/thestar/access/1198962821.html?dids=1198962821:1198962821&amp;FMT=ABS&amp;FMTS=ABS:FT&amp;type=current&amp;date=Jan+22%2C+2007&amp;author=JULIA+BROWNE&amp;pub=The+Record&amp;desc=Maybe+French+women+do+know+about+keeping+it+off&amp;pqatl=google
http://docs.newsbank.com/g/GooglePM/SL/lib00170,116D34D62EC2F280.html
http://docs.newsbank.com/g/GooglePM/LOWB/lib00554,116F8F16D6FD96F0.html
http://docs.newsbank.com/g/GooglePM/MWSB/lib00252,116D42D2C738FBD8.html
http://www.mirror.co.uk/life-style/sex-health/2007/01/22/30-diet-myths-busted-115875-18512863/
http://www.theage.com.au/news/national/wakeup-call-on-child-welfare/2007/01/21/1169330766410.html
http://www.albawaba.com/en/countries/UAE/208662
http://www.canada.com/montrealgazette/news/business/story.html?id=9d568b98-1ead-42f0-bbf0-ef63cf42d9ba
http://docs.newsbank.com/g/GooglePM/SR/lib00139,116DD39CE04E14A0.html
http://www.roanoke.com/news/roanoke/wb/101169
http://docs.newsbank.com/g/GooglePM/LH/lib00131,116DC653AA055AD0.html
http://www.caycompass.com/cgi-bin/CFPnews.cgi?ID=1019390
http://www.dailymail.co.uk/health/article-430657/Being-cynical-bad-heart.html
http://www.bionews.org.uk/page.asp?print=1&amp;obj_id=12967
http://www.projo.com/kids/content/kids_Magnus_Scheving_LazyTown_01-22-07_IQ2BD30.4bc796a.html
http://news.google.com/newspapers?id=zLkoAAAAIBAJ&amp;sjid=okUEAAAAIBAJ&amp;pg=6257,1439501&amp;dq=obesity&amp;hl=en
http://www.courierpress.com/news/2007/jan/22/good-habits-save-costs-in-long-run/
http://news.google.com/newspapers?id=EwI1AAAAIBAJ&amp;sjid=V08KAAAAIBAJ&amp;pg=1349,1560601&amp;dq=obesity&amp;hl=en
http://www.highbeam.com/doc/1P2-5783447.html?refid=gnews_1108
http://docs.newsbank.com/g/GooglePM/DP/lib00152,116D5CCEDAC0D0E0.html
http://pqasb.pqarchiver.com/theadvocate/access/1199410701.html?dids=1199410701:1199410701&amp;FMT=ABS&amp;FMTS=ABS:FT&amp;type=current&amp;date=Jan+22%2C+2007&amp;author=&amp;pub=Advocate&amp;desc=Using+food+security+terminology&amp;pqatl=google
http://goliath.ecnext.com/premium/0199/0199-6173244.html
http://docs.newsbank.com/g/GooglePM/RHHB/lib00982,116D391CEA3680D8.html
http://www.yorkshiretoday.co.uk/ViewArticle2.aspx?SectionID=1084&amp;ArticleID=1985000
http://calorielab.com/news/2007/01/22/nibbles-students-actually-like-healthy-food/
http://www.prweb.com/releases/2007/01/prweb499114.htm
http://www.watfordobserver.co.uk/mostpopular.var.1114701.mostviewed.win_a_place_on_lifetimes_nutrition_and_weight_management_award.php
http://www.naturalnews.com/021473_fast_food_BMI.html
http://www.chowk.com/ilogs/56074/44932
http://newstribune.com/articles/2007/01/22/community/343commnews08.txt
http://www.mad.co.uk/Main/News/Articlex/a9524975138146028d0c4339964ac06e/Tate--Lyle-launch-new-ingredients.html
http://www.highbeam.com/doc/1P2-10033381.html?refid=gnews_1108
http://www.outdoornewswire.com/v/current/htdocs/etc/sa.php/63617465676f72794e616d653d48696b696e672f43616d70696e672663617465676f72794c6162656c3d48696b696e6743616d70696e67266c6f636174696f6e3d323030372f30312f313136393734313736332672737349643d34343333
http://www.highbeam.com/doc/1P2-10048495.html?refid=gnews_1108
http://www.highbeam.com/doc/1P2-12790815.html?refid=gnews_1108
http://www.swissinfo.org/eng/front/detail/Doctors_sound_alarm_over_television.html?siteSect=105&amp;sid=7447744&amp;cKey=1169462529000
http://goliath.ecnext.com/premium/0199/0199-6163839.html
http://www.pucchronicle.com/news/2007/01/22/Opinion/Freshman.15.Proves.True-2656575.shtml
http://www.highbeam.com/doc/1P2-11819685.html?refid=gnews_1108
http://docs.newsbank.com/g/GooglePM/RHHB/lib00982,116D391CE54D58D0.html
http://www.medicalnewstoday.com/medicalnews.php?newsid=61314
http://news.google.com/newspapers?id=tlk1AAAAIBAJ&amp;sjid=kSUMAAAAIBAJ&amp;pg=1044,19466447&amp;dq=obesity&amp;hl=en
http://www.gazettelive.co.uk/news/teesside-and-tees-valley/year-ahead/2007/01/22/carry-on-campaigning-for-health-and-jobs-84229-18522818/
http://docs.newsbank.com/g/GooglePM/CRGB/lib00212,116D6678BAFC99E8.html
http://www.carbwire.com/2007/01/22/nih_weight_loss_panel_is_a_mockery
http://www.highbeam.com/doc/1P1-133817298.html?refid=gnews_1108
http://docs.newsbank.com/g/GooglePM/AC/lib00091,116DC6A29AABE568.html
http://www.highbeam.com/doc/1P2-10314305.html?refid=gnews_1108
http://goliath.ecnext.com/premium/0199/0199-6891729.html
http://www.edmondsun.com/features/local_story_022223241.html?keyword=secondarystory
http://www.perishablepundit.com/index.php?date=01/22/07&amp;pundit=7
http://www.loislaw.com/gpc/index.htp?dockey=20036090@USFR07
http://www.thecampanil.com/2007/01/22/BeverageBonanza/
http://goliath.ecnext.com/premium/0199/0199-6985199.html
http://pqasb.pqarchiver.com/thestar/access/1199329741.html?dids=1199329741:1199329741&amp;FMT=ABS&amp;FMTS=ABS:FT&amp;type=current&amp;date=Jan+22%2C+2007&amp;author=Owen+Roberts&amp;pub=Daily+Mercury&amp;desc=National+food+for+kids+program+wants+farmers+for+partners&amp;pqatl=google
http://news.google.com/newspapers?id=A-opAAAAIBAJ&amp;sjid=3dUEAAAAIBAJ&amp;pg=5276,2771688&amp;dq=obesity&amp;hl=en
http://www.highbeam.com/doc/1N1-11838912DC96A250.html?refid=gnews_1108
http://docs.newsbank.com/g/GooglePM/AC/lib00091,116DC6A29B90D2E0.html
http://www.highbeam.com/doc/1P2-10630041.html?refid=gnews_1108
http://www.gothamgazette.com/article/health/20070122/9/2081
http://goliath.ecnext.com/premium/0199/0199-6178622.html
http://www.highbeam.com/doc/1P2-13234484.html?refid=gnews_1108
http://goliath.ecnext.com/premium/0199/0199-6178633.html
http://www.highbeam.com/doc/1P1-133817080.html?refid=gnews_1108
http://goliath.ecnext.com/premium/0199/0199-6178612.html
http://goliath.ecnext.com/premium/0199/0199-6168193.html
http://www.highbeam.com/doc/1P1-133817412.html?refid=gnews_1108
http://www.thebatt.com/2.8485/mini-med-school-opens-discussion-1.1192297
http://www.merid.org/NDN/more.php?articleID=847&amp;search=%2FNDN%2Farchive.php%3FdoSearch%3D1%26stakeholders%255B%255D%3DGovernment&amp;scorePrecent=100
http://www.highbeam.com/doc/1P2-12221451.html?refid=gnews_1108
http://wowktv.com/story.cfm?func=viewstory&amp;storyid=18972&amp;catid=36
http://pqasb.pqarchiver.com/heraldonline/access/1199198891.html?dids=1199198891:1199198891&amp;FMT=ABS&amp;FMTS=ABS:FT&amp;type=current&amp;date=Jan+22%2C+2007&amp;author=&amp;pub=Herald+Online&amp;desc=Around+the+schools&amp;pqatl=google
http://www.prweb.com/releases/healthcare/health_insurance/prweb498820.htm
http://www.wistv.com/Global/story.asp?S=5973965
http://icnewcastle.icnetwork.co.uk/journallive/thejournal/tm_headline=play-the-game-on-school-fields&amp;method=full&amp;objectid=18512561&amp;siteid=50081-name_page.html
http://icnewcastle.icnetwork.co.uk/lifestyle/fitness/tm_headline=keeping-fit-and-having-fun-too&amp;method=full&amp;objectid=18514662&amp;siteid=50081-name_page.html
http://www.ukmedix.com/weight-loss/fat-gene.cfm
http://www.highbeam.com/doc/1P2-11006747.html?refid=gnews_1108
http://www.highbeam.com/doc/1P1-133817383.html?refid=gnews_1108
http://goliath.ecnext.com/premium/0199/0199-6248874.html
http://iccoventry.icnetwork.co.uk/0100news/0150swarksnews/tm_headline=rabbits-tuck-in-for-health&amp;method=full&amp;objectid=18513932&amp;siteid=50003-name_page.html
http://jcem.endojournals.org/cgi/content/abstract/jc.2006-2241v1
http://www.highbeam.com/doc/1P2-13230821.html?refid=gnews_1108
http://abclocal.go.com/wabc/story?section=health&amp;id=4945224
http://www.highbeam.com/doc/1P2-11272327.html?refid=gnews_1108
http://goliath.ecnext.com/premium/0199/0199-6168353.html
http://www.pittsburghlive.com/x/pittsburghtrib/news/health/s_489619.html
http://www.ama-assn.org/amednews/2007/01/22/hlbf0122.htm
http://docs.newsbank.com/g/GooglePM/GVRB/lib01141,116D468752E15BD8.html
http://www.theherald.co.uk/features/features/display.var.1137413.0.0.php
http://www.pocket-lint.co.uk/news/news.phtml/6331/7355/ironman-endurance-heart-attack-research.phtml
http://news.google.com/newspapers?id=jeIqAAAAIBAJ&amp;sjid=G4sFAAAAIBAJ&amp;pg=5364,2827562&amp;dq=obesity&amp;hl=en
http://news.google.com/newspapers?id=0sAfAAAAIBAJ&amp;sjid=YdgEAAAAIBAJ&amp;pg=3809,1873092&amp;dq=obesity&amp;hl=en
http://www.prweb.com/releases/2007/1/prweb499045.htm
http://news.google.com/newspapers?id=JacxAAAAIBAJ&amp;sjid=vKoFAAAAIBAJ&amp;pg=4378,2739565&amp;dq=obesity&amp;hl=en
http://www.eurekalert.org/pub_releases/2007-01/jaaj-pfa011807.php
http://www.theherald.co.uk/features/features/display.var.1137309.0.0.php
http://www.heraldtimesonline.com/stories/2007/01/22/news.nw-487740.sto
http://treatmentabroad.net/press/press-releases/top-tips-for-medical-tourist/
http://goliath.ecnext.com/premium/0199/0199-6167499.html
http://goliath.ecnext.com/premium/0199/0199-6168263.html
http://www.loislaw.com/gpc/index.htp?dockey=20036113@USFR07
http://www.nature.com/oby/journal/v16/n6/abs/oby200857a.html
http://www.health24.com/news/Weight_management_Obesity/1-955,38971.asp
http://www.washingtonpost.com/wp-dyn/content/article/2007/01/23/AR2007012300869.html
http://news.newamericamedia.org/news/view_article.html?article_id=02a12db2797e770d0e4804fdce8659e6
http://www.nature.com/ijo/journal/v32/n1/full/0803682a.html
http://www.diabetesincontrol.com/articles/diabetes-news/4500
http://docs.newsbank.com/g/GooglePM/DSNB/lib00496,116D9540AEBBE1E8.html
http://www.highbeam.com/doc/1P2-5783861.html?refid=gnews_1108
http://goliath.ecnext.com/premium/0199/0199-6169885.html
http://docs.newsbank.com/g/GooglePM/PBPB/lib00160,116DC5BFACA67F08.html
http://pqasb.pqarchiver.com/bostonherald/access/1200326351.html?dids=1200326351:1200326351&amp;FMT=ABS&amp;FMTS=ABS:FT&amp;type=current&amp;date=Jan+23%2C+2007&amp;author=JESSICA+HESLAM&amp;pub=Boston+Herald&amp;desc=HEY+MASS.%2C+BE+HEALTHY%2C+NOT+HEFTY+%3B+Fat+forum+takes+aim+at+chubby+Bay+Staters&amp;pqatl=google
http://docs.newsbank.com/g/GooglePM/OLPB/lib00441,116F79C8EEBCEB88.html
http://jcem.endojournals.org/cgi/content/full/92/4/1430
http://www.highbeam.com/doc/1Y1-102453549.html?refid=gnews_1108
http://www.salon.com/life/food/eat_drink/2007/01/23/glassner_qa
http://www.nytimes.com/2007/01/23/health/23scal.html
http://allafrica.com/stories/200701240035.html
http://www.nature.com/oby/journal/v15/n10/full/oby2007292a.html
http://goliath.ecnext.com/premium/0199/0199-6171892.html
http://www.msnbc.msn.com/id/16773873/
http://www.washingtonpost.com/wp-dyn/content/article/2007/01/19/AR2007011901436.html
http://pqasb.pqarchiver.com/chicagotribune/access/1199861881.html?dids=1199861881:1199861881&amp;FMT=ABS&amp;FMTS=ABS:FT&amp;type=current&amp;date=Jan+23%2C+2007&amp;author=Melissa+Healy%2C+Tribune+Newspapers%3A+Los+Angeles+Times&amp;pub=Chicago+Tribune&amp;desc=Risk+of+spina+bifida+could+rise+as+folate+levels+decrease&amp;pqatl=google
http://www.telegraph.co.uk/finance/2803121/Pfizers-UK-staff-fear-for-their-jobs-as-plants-sold.html
http://www.smh.com.au/news/national/health-standard-puts-squeeze-on-misleading-food-labels/2007/01/22/1169330827973.html
http://news.bbc.co.uk/2/hi/uk_news/northern_ireland/6290085.stm
http://www.timesonline.co.uk/article/0,,25689-2560498,00.html
http://www.msnbc.msn.com/id/16775715
http://docs.newsbank.com/g/GooglePM/PI/lib00186,116DB6B10013E5C0.html
http://news.bbc.co.uk/1/hi/health/6289847.stm
http://www.washingtonpost.com/wp-dyn/content/article/2007/01/23/AR2007012300644.html
http://pqasb.pqarchiver.com/baltsun/access/1200105011.html?dids=1200105011:1200105011&amp;FMT=ABS&amp;FMTS=ABS:FT&amp;type=current&amp;date=Jan+23%2C+2007&amp;author=JEAN+MARBELLA&amp;pub=The+Sun&amp;desc=HEALTHIER+FOOD+OPTIONS+COMING+TO+LAST+HOLDOUT&amp;pqatl=google
http://pqasb.pqarchiver.com/newsday/access/1199773511.html?dids=1199773511:1199773511&amp;FMT=ABS&amp;FMTS=ABS:FT&amp;type=current&amp;date=Jan+23%2C+2007&amp;author=&amp;pub=Newsday+(Combined+editions)&amp;desc=HEALTH+CALENDAR&amp;pqatl=google
http://www.highbeam.com/doc/1P1-133856280.html?refid=gnews_1108
http://news.google.com/newspapers?id=oLINAAAAIBAJ&amp;sjid=DnIDAAAAIBAJ&amp;pg=5082,2761298&amp;dq=obesity&amp;hl=en
http://www.arabnews.com/?page=1&amp;section=0&amp;article=91282&amp;d=23&amp;m=1&amp;y=2007
http://docs.newsbank.com/g/GooglePM/MH/lib00245,1172865B5BF1E670.html
http://pqasb.pqarchiver.com/newsday/access/1199773501.html?dids=1199773501:1199773501&amp;FMT=ABS&amp;FMTS=ABS:FT&amp;type=current&amp;date=Jan+23%2C+2007&amp;author=MELISSA+HEALY.+LOS+ANGELES+TIMES&amp;pub=Newsday+(Combined+editions)&amp;desc=NUTRITION%2C+Study%3A+Kids'+diets+may+fatten+parents&amp;pqatl=google
http://pqasb.pqarchiver.com/sandiego/access/1201901481.html?dids=1201901481:1201901481&amp;FMT=ABS&amp;FMTS=ABS:FT&amp;type=current&amp;date=Jan+23%2C+2007&amp;author=Scott+LaFee&amp;pub=The+San+Diego+Union+-+Tribune&amp;desc=HEALTH+%7C+Well+news&amp;pqatl=google
http://www.nzherald.co.nz/business/news/article.cfm?c_id=3&amp;objectid=10420380
http://www.highbeam.com/doc/1P2-13096837.html?refid=gnews_1108
http://tvnz.co.nz/content/967169/425826/article.html
http://www.nature.com/ejcn/journal/vaop/ncurrent/abs/1602950a.html
http://www.nature.com/bjc/journal/v96/n2/full/6603560a.html
http://www.dailymail.co.uk/you/article-430808/The-healing-power-pets.html
http://www.nature.com/ijo/journal/vaop/ncurrent/abs/0803711a.html
http://www.nature.com/ijo/journal/v32/n3/abs/0803737a.html
http://www.nature.com/oby/journal/v15/n12/abs/oby2007376a.html
http://pqasb.pqarchiver.com/sandiego/access/1201901461.html?dids=1201901461:1201901461&amp;FMT=ABS&amp;FMTS=ABS:FT&amp;type=current&amp;date=Jan+23%2C+2007&amp;author=&amp;pub=The+San+Diego+Union+-+Tribune&amp;desc=LETTERS&amp;pqatl=google
http://docs.newsbank.com/g/GooglePM/CS/lib00042,116DC61D16871700.html
http://docs.newsbank.com/g/GooglePM/LB/lib00078,1179ADBD6A075A88.html
http://www.signonsandiego.com/uniontrib/20070123/news_1b23pfizer.html
http://docs.newsbank.com/g/GooglePM/ND/lib00103,116E6A0B13D91DA0.html
http://docs.newsbank.com/g/GooglePM/CL/lib00113,116DBE738625B718.html
http://www.metrowestdailynews.com/health/8998985004847464447
http://docs.newsbank.com/g/GooglePM/AS/lib00548,116DCBDC48A3AB80.html
http://pqasb.pqarchiver.com/sandiego/access/1201901191.html?dids=1201901191:1201901191&amp;FMT=ABS&amp;FMTS=ABS:FT&amp;type=current&amp;date=Jan+23%2C+2007&amp;author=Mike+Lee+and+Bruce+Lieberman&amp;pub=The+San+Diego+Union+-+Tribune&amp;desc=Alter+climate%3F+Change+ways+%7C+Study+shows+city+officials'+goals+may+be+impractical&amp;pqatl=google
http://docs.newsbank.com/g/GooglePM/BN/lib00141,116DAD839E04D468.html
http://www.medicalnewstoday.com/medicalnews.php?newsid=61401
http://www.earthtimes.org/articles/show/23108.html
http://newsblaze.com/story/20070123061859tsop.nb/newsblaze/TOPSTORY/Top-Stories.html
http://www.medicalnewstoday.com/articles/61321.php
http://www.genengnews.com/news/bnitem.aspx?name=11701822
http://www.genengnews.com/news/bnitem.aspx?name=11698883
http://docs.newsbank.com/g/GooglePM/DT/lib00109,116DC6C0E4B53780.html
http://docs.newsbank.com/g/GooglePM/RBDB/lib00781,116E9C9BA63CBA10.html
http://www.walb.com/Global/story.asp?S=5979285&amp;nav=5kZQ
http://news.google.com/newspapers?id=qOIkAAAAIBAJ&amp;sjid=XxEGAAAAIBAJ&amp;pg=2041,823414&amp;dq=obesity&amp;hl=en
http://iccoventry.icnetwork.co.uk/0100news/0150swarksnews/tm_headline=one-in-ten-county-pupils-obese&amp;method=full&amp;objectid=18517496&amp;siteid=50003-name_page.html
http://docs.newsbank.com/g/GooglePM/MRJB/lib02018,11EF69A69BCED1F8.html
http://www.highbeam.com/doc/1P2-13234652.html?refid=gnews_1108
http://www.highbeam.com/doc/1N1-1183884DAEC7EFD8.html?refid=gnews_1108
http://www.highbeam.com/doc/1P2-10554988.html?refid=gnews_1108
http://www.highbeam.com/doc/1P2-11276407.html?refid=gnews_1108
http://www.highbeam.com/doc/1P2-12912833.html?refid=gnews_1108
http://www.highbeam.com/doc/1P2-12912852.html?refid=gnews_1108
http://www.medscape.com/viewarticle/550332?rss
http://goliath.ecnext.com/premium/0199/0199-6171137.html
http://www.highbeam.com/doc/1N1-1183884DAFC1F3C0.html?refid=gnews_1108
http://docs.newsbank.com/g/GooglePM/WDYB/lib02605,1171DC639C3E24BB.html
http://www.theeyeopener.com/articles/2922-Surviving-on-the-bare-minimum
http://docs.newsbank.com/g/GooglePM/WTHB/lib01140,116D83E1E185E8C0.html
http://goliath.ecnext.com/premium/0199/0199-6172322.html
http://pqasb.pqarchiver.com/smgpubs/access/1199929531.html?dids=1199929531:1199929531&amp;FMT=ABS&amp;FMTS=ABS:FT&amp;type=current&amp;date=Jan+23%2C+2007&amp;author=&amp;pub=The+Herald&amp;desc=Awards+for+ideas&amp;pqatl=google
http://www.webwire.com/ViewPressRel.asp?aId=26608
http://www.loyolagreyhound.com/home/news/2007/01/23/Sports/Nintendo.Wii.Adds.New.Dimension.To.Sports-2657320.shtml
http://www.highbeam.com/doc/1P2-10633122.html?refid=gnews_1108
http://www.jonesbahamas.com/?c=45&amp;a=11286
http://www.highbeam.com/doc/1P1-133877968.html?refid=gnews_1108
http://www.medicalnewstoday.com/medicalnews.php?newsid=61157
http://www.earthtimes.org/articles/show/23257.html
http://www.herald-mail.com/?module=displaystory&amp;story_id=156939&amp;format=html
http://www.highbeam.com/doc/1P2-13230886.html?refid=gnews_1108
http://www.loislaw.com/gpc/index.htp?dockey=20038884@F6CASE
http://www.syracuse.com/kirst/index.ssf/2007/01/a_golden_snowball_celebration_1.html
http://pqasb.pqarchiver.com/mcall/access/1200535831.html?dids=1200535831:1200535831&amp;FMT=ABS&amp;FMTS=ABS:FT&amp;type=current&amp;date=Jan+23%2C+2007&amp;author=Mariella+Savidge+Of+The+Morning+Call&amp;pub=Morning+Call&amp;desc=GOOD+LOOKING&amp;pqatl=google
http://goliath.ecnext.com/premium/0199/0199-6172456.html
http://www.bjreview.com.cn/eye/txt/2007-01/23/content_53452.htm
http://www.highbeam.com/doc/1N1-11727BD5851BFBC0.html?refid=gnews_1108
http://www.highbeam.com/doc/1P2-12790838.html?refid=gnews_1108
http://www.highbeam.com/doc/1P1-133878039.html?refid=gnews_1108
http://docs.newsbank.com/g/GooglePM/BGDB/lib01347,116D952FEB4F5378.html
http://www.loislaw.com/gpc/index.htp?dockey=20074345@FDCR
http://www.highbeam.com/doc/1P2-10138533.html?refid=gnews_1108
http://docs.newsbank.com/g/GooglePM/UDJB/lib00790,116E9D50C8FE1BD8.html
http://www.tourism-review.com/article/141-scotland-to-take-advantage-of-global-health-tourism-boom
http://www.scoop.co.nz/stories/BU0701/S00183.htm
http://www.euronext.com/news/companypressrelease/0,4616,1700631_11894_1022777618,00.html?channelId=11894&amp;local=1700631
http://calorielab.com/news/2007/01/23/nibbles-bursts-of-exercise-boost-weight-loss/
http://www.diabetesincontrol.com/articles/diabetes-news/4502&amp;action=1&amp;action=1
http://www.just-drinks.com/article.aspx?id=89095
http://www.turkishpress.com/news.asp?id=160315
http://www.eurekalert.org/pub_releases/2007-01/ra-mtt012207.php
http://www.egovmonitor.com/node/9148
http://docs.newsbank.com/g/GooglePM/NP/lib00287,1183884DAEC7EFD8.html
http://www.medpagetoday.com/Cardiology/CoronaryArteryDisease/tb/4906
http://www.agriculture.com/ag/story.jhtml?storyid=/templatedata/ag/story/data/1169561995176.xml&amp;catref=ag1001
http://www.earthtimes.org/articles/show/23243.html
http://www.healthnewsdigest.com/news/Diabetes_Issues_64/Lifestyle_Changes_Effective_in_Protecting_Against__5160.shtml
http://www.swindonadvertiser.co.uk/news/1140186.0/
http://www.divinecaroline.com/22182/23114-breast-cancer-disease
http://goliath.ecnext.com/premium/0199/0199-6170139.html
http://www.dailymail.co.uk/health/article-431202/Government-target-parents-fight-childhood-obesity.html
http://www.guardian.co.uk/Education/schools/story/0,,1997209,00.html
http://www.dailymail.co.uk/news/article-431113/Fat-people-feed-free-obesity-op.html
http://www.indiantelevision.com/headlines/y2k7/jan/jan262.htm
http://www.newsweek.com/2007/01/24/the-threat-from-within.html
http://www.redorbit.com/news/health/813232/obecure_tests_vertigo_drug_for_obesity/index.html
http://www.send2press.com/newswire/2007-01-0124-002.shtml
http://docs.newsbank.com/g/GooglePM/KC/lib00143,116DD91DF1D64148.html
http://www.dnaindia.com/health/report_gaining-weight-may-influence-earning-power_1076173-all
http://www.dailymail.co.uk/news/article-431174/Forcing-children-clear-plates-lead-eating-disorders.html
http://www.caycompass.com/cgi-bin/CFPnews.cgi?ID=1019470
http://www.loislaw.com/gpc/index.htp?dockey=20039851@F3CASE
http://www.boston.com/sports/colleges/football/articles/2007/01/24/weis_cant_bypass_publicity
http://www.sciencedaily.com/releases/2007/01/070123143559.htm
http://docs.newsbank.com/g/GooglePM/YHRB/lib00691,116DFA54E1B07F18.html
http://www.thepigsite.com/swinenews/13213/nfu-will-appeal-perverse-ruling
http://www.marketwatch.com/news/story/domestics-feel-heat-bush-unveils/story.aspx?guid=%7B9186F5DC-6FAD-45CF-B0FB-4DBAD0277E3A%7D
http://www.channelnewsasia.com/stories/afp_world_business/view/254348/1/.html
http://www.news.com.au/couriermail/story/0,23739,21117240-23272,00.html
http://docs.newsbank.com/g/GooglePM/PI/lib00186,116E0B3B40999850.html
http://pqasb.pqarchiver.com/latimes/access/1200729161.html?dids=1200729161:1200729161&amp;FMT=ABS&amp;FMTS=ABS:FT&amp;type=current&amp;date=Jan+24%2C+2007&amp;author=Tony+Barboza&amp;pub=Los+Angeles+Times&amp;desc=Officials+cook+up+recipe+for+trans+fat+ban%3B+Los+Angeles+and+L.A.+County+authorities+are+studying+whether+to+bar+hydrogenated+vegetable+oils+as+an+ingredient+in+restaurant+menu+items.&amp;pqatl=google
http://www.bloomberg.com/apps/news?pid=20601088&amp;sid=aP2Lzugt0SuM&amp;refer=muse
http://www.alertnet.org/thenews/newsdesk/L24221535.htm
http://www.dailymail.co.uk/health/article-430682/Have-conned-cholesterol.html
http://docs.newsbank.com/g/GooglePM/YKDB/lib00597,116E8456E4D94210.html
http://pqasb.pqarchiver.com/orlandosentinel/access/1200970291.html?dids=1200970291:1200970291&amp;FMT=ABS&amp;FMTS=ABS:FT&amp;type=current&amp;date=Jan+24%2C+2007&amp;author=Debbie+Manis%2C+Sentinel+Staff+Writer&amp;pub=Orlando+Sentinel&amp;desc=Get+romantic+and+help+support+local+schools&amp;pqatl=google
http://www.metrowestdailynews.com/entertainment/movies/x705569482
http://www.mad.co.uk/Main/News/Articlex/a21ee00bbd014e3ab939e3965c446dac/McDonald%E2%80%99s-sales-rocket-to-609-million.html
http://news.google.com/newspapers?id=bQgsAAAAIBAJ&amp;sjid=TW0FAAAAIBAJ&amp;pg=3690,2031261&amp;dq=obesity&amp;hl=en
http://www.westmountexaminer.com/article-69069-Weight-of-Canadas-kids-not-all-on-Harpers-shoulders.html
http://www.dailypennsylvanian.com/node/51732
http://www.bismarcktribune.com/articles/2007/01/25/news/state/127674.txt
http://www.fwi.co.uk/Articles/2007/01/24/101071/Organic-farming-is-the-future-says-Lord-Melchett.htm
http://www.metro.co.uk/news/34559-junk-food-may-not-always-supersize
http://news.google.com/newspapers?id=O-kvAAAAIBAJ&amp;sjid=wz8DAAAAIBAJ&amp;pg=6558,951237&amp;dq=obesity&amp;hl=en
http://www.medicalnewstoday.com/medicalnews.php?newsid=61209
http://news.google.com/newspapers?id=q7Y8AAAAIBAJ&amp;sjid=ZBQGAAAAIBAJ&amp;pg=2987,3244362&amp;dq=obesity&amp;hl=en
http://www.telegraph.co.uk/news/uknews/1540476/Warning-of-obesity-risks-to-entire-generation.html
http://news.google.com/newspapers?id=OkglAAAAIBAJ&amp;sjid=JhUGAAAAIBAJ&amp;pg=2202,874034&amp;dq=obesity&amp;hl=en
http://www.highbeam.com/doc/1P2-10633288.html?refid=gnews_1108
http://www.straight.com/article-67092/battle-against-obesity-mirrors-smoking-fight
http://abclocal.go.com/wpvi/story?section=healthcheck&amp;id=4968587
http://docs.newsbank.com/g/GooglePM/DM/lib00375,116E4B3AC6012F88.html
http://goliath.ecnext.com/premium/0199/0199-6181315.html
http://calorielab.com/news/2007/01/25/nibbles-uk-government-criticized-in-obesity-report/
http://www.dailymail.co.uk/health/article-431193/Obese-people-gorging-qualify-surgery-NHS.html
http://www.earthtimes.org/articles/show/23958.html
http://www.foodnavigator.com/Product-Categories/Carbohydrates-and-fibres-sugar-starches/EU-to-vote-on-widespread-obesity-action-plan
http://goliath.ecnext.com/premium/0199/0199-6181101.html
http://www.prweb.com/releases/2007/01/prweb499208.htm
http://www.redorbit.com/news/health/813793/obecure_recruits_first_patient_in_obesity_study/index.html
http://docs.newsbank.com/g/GooglePM/KC/lib00143,116E2EE797D46338.html
http://docs.newsbank.com/g/GooglePM/NWEC/lib00284,116E50B5012211D0.html
http://www.crescent-news.com/news/article/1522142
http://www.nytimes.com/2007/01/25/nyregion/25grants.html
http://www.cbsnews.com/stories/2007/01/25/earlyshow/leisure/celebspot/main2397891.shtml
http://www.naturalnews.com/021505_standard_American_diet.html
http://goliath.ecnext.com/premium/0199/0199-6179845.html
http://goliath.ecnext.com/premium/0199/0199-6181151.html
http://goliath.ecnext.com/premium/0199/0199-6186551.html
http://www.thestar.com/News/article/174906
http://www.highbeam.com/doc/1P2-3712850.html?refid=gnews_1108
http://www.highbeam.com/doc/1P1-133980099.html?refid=gnews_1108
http://timesofindia.indiatimes.com/articleshow/1438542.cms
http://news.bbc.co.uk/2/hi/programmes/politics_show/6298861.stm
http://news.bbc.co.uk/2/hi/uk_news/wales/south_west/6298119.stm
http://www.usatoday.com/news/nation/2007-01-24-bestforkids_x.htm
http://www.washingtonpost.com/wp-dyn/content/article/2007/01/25/AR2007012500810.html
http://docs.newsbank.com/g/GooglePM/PG/lib00051,116E27142CC7D248.html
http://docs.newsbank.com/g/GooglePM/BN/lib00141,116E570D4E93C408.html
http://pqasb.pqarchiver.com/courant/access/1202741141.html?dids=1202741141:1202741141&amp;FMT=ABS&amp;FMTS=ABS:FT&amp;type=current&amp;date=Jan+25%2C+2007&amp;author=Compiled+by+Bob+Clancy+from+staff+and+wire+reports%3B&amp;pub=Hartford+Courant&amp;desc=STARTING+LINES&amp;pqatl=google
http://docs.newsbank.com/g/GooglePM/DTNB/lib00279,116E2859E84714B8.html
http://docs.newsbank.com/g/GooglePM/CSTB/lib00224,116E2408F09C9480.html
http://www.canada.com/saskatoonstarphoenix/news/third_page/story.html?id=c6f3b531-d04e-4790-807b-49733125bb2c
http://www.highbeam.com/doc/1G1-118541301.html?refid=gnews_1108
http://www.canada.com/montrealgazette/news/westisland/story.html?id=11636ba1-4f03-4d9b-987e-8ab0c8f66a7e
http://docs.newsbank.com/g/GooglePM/MH/lib00245,11728762E9F466F8.html
http://www.nature.com/oby/journal/v16/n2/abs/oby200721a.html
http://www.iol.co.za/index.php?sf=143&amp;set_id=1&amp;click_id=13&amp;art_id=vn20070125010650200C531252
http://pqasb.pqarchiver.com/latimes/access/1201694041.html?dids=1201694041:1201694041&amp;FMT=ABS&amp;FMTS=ABS:FT&amp;type=current&amp;date=Jan+25%2C+2007&amp;author=&amp;pub=Los+Angeles+Times&amp;desc=IN+BRIEF+%2F+Los+Angeles+County+%2F+L.A.+COUNTY%3B+Rand+to+survey+residents+on+child+development&amp;pqatl=google
http://docs.newsbank.com/g/GooglePM/LH/lib00131,116E6E532C7B5058.html
http://www.canada.com/ottawacitizen/news/business/story.html?id=76808f5a-0933-407c-af8f-371fb97b6848
http://docs.newsbank.com/g/GooglePM/SR/lib00139,116FCDB60A174850.html
http://pqasb.pqarchiver.com/baltsun/access/1201947441.html?dids=1201947441:1201947441&amp;FMT=ABS&amp;FMTS=ABS:FT&amp;type=current&amp;date=Jan+25%2C+2007&amp;author=Laura+Smitherman&amp;pub=The+Sun&amp;desc=DELEGATE+GOES+AFTER+TRANS+FATS+%3B+HUBBARD+INTRODUCES+A+BILL+TO+BAN+MOST+OF+THEM+IN+RESTAURANT+COOKING%3B+GENERAL+ASSEMBLY&amp;pqatl=google
http://www.theregister.co.uk/2007/01/25/cbbc_world/
http://news.google.com/newspapers?id=obINAAAAIBAJ&amp;sjid=DnIDAAAAIBAJ&amp;pg=6691,3062244&amp;dq=obesity&amp;hl=en
http://docs.newsbank.com/g/GooglePM/ET/lib00121,116DF94470422FE0.html
http://www.recordnet.com/apps/pbcs.dll/article?AID=/20070125/A_OPINION01/701250326/-1/A_OPINION06
http://docs.newsbank.com/g/GooglePM/FV/lib00007,116E604E73991370.html
http://www.highbeam.com/doc/1P1-134008900.html?refid=gnews_1108
http://docs.newsbank.com/g/GooglePM/DSNB/lib00496,116E3DB2A5016768.html
http://www.bridgwatermercury.co.uk/display.var.1148542.0.weight_gain_for_free_surgery.php
http://docs.newsbank.com/g/GooglePM/GWPB/lib01770,11D61A0F98692928.html
http://docs.newsbank.com/g/GooglePM/GWPB/lib01770,11D61A0D854CDF60.html
http://www.statejournal.com/story.cfm?func=viewstory&amp;storyid=19119&amp;catid=159
http://goliath.ecnext.com/premium/0199/0199-6183058.html
http://goliath.ecnext.com/premium/0199/0199-6181891.html
http://news.google.com/newspapers?id=xpA1AAAAIBAJ&amp;sjid=3hMGAAAAIBAJ&amp;pg=1592,1641238&amp;dq=obesity&amp;hl=en
http://www.bridgwatermercury.co.uk/news/bmnewsbridgwater/display.var.1148576.0.healthy_eaters_cook_up_a_treat.php
http://english.people.com.cn/200701/25/eng20070125_344515.html
http://www.highbeam.com/doc/1N1-11F414389DDAF1C0.html?refid=gnews_1108
http://www.kenilworthtoday.co.uk/ViewArticle2.aspx?SectionID=698&amp;ArticleID=1995011
http://www.highbeam.com/doc/1N1-11F41438A8BFDE98.html?refid=gnews_1108
http://www.highbeam.com/doc/1N1-11F4143876C6B868.html?refid=gnews_1108
http://www.highbeam.com/doc/1N1-11F4143845814D40.html?refid=gnews_1108
http://www.highbeam.com/doc/1N1-11F4140776065280.html?refid=gnews_1108
http://www.couleenews.com/articles/2007/01/25/opinion/00gray.txt
http://www.highbeam.com/doc/1N1-1183861FB70D9120.html?refid=gnews_1108
http://www.wyomingnews.com/articles/2007/01/25/news/outdoors/out0124-03.txt
http://www.highbeam.com/doc/1N1-116C54CA01075610.html?refid=gnews_1108
http://www.highbeam.com/doc/1N1-117095B518E54A80.html?refid=gnews_1108
http://www.highbeam.com/doc/1P2-13231083.html?refid=gnews_1108
http://www.carbwire.com/2007/01/25/think_lowfat_lowcalorie_diets_are_all_that_not_so_fast
http://www.highbeam.com/doc/1P2-11817231.html?refid=gnews_1108
http://www.highbeam.com/doc/1P2-10307565.html?refid=gnews_1108
http://news.google.com/newspapers?id=12glAAAAIBAJ&amp;sjid=OBUGAAAAIBAJ&amp;pg=1812,2367986&amp;dq=obesity&amp;hl=en
http://www.highbeam.com/doc/1N1-11F41438DA50F428.html?refid=gnews_1108
http://www.theacorn.com/news/2007/0125/Schools/019.html
http://www.walb.com/Global/story.asp?S=5992973&amp;nav=5kZQ
http://docs.newsbank.com/g/GooglePM/HN/lib00129,1183861FB70D9120.html
http://www.highbeam.com/doc/1N1-11F4143D54D9FB70.html?refid=gnews_1108
http://www.highbeam.com/doc/1N1-11F41438B429D608.html?refid=gnews_1108
http://www.gazette.uwo.ca/article.cfm?section=Campus&amp;articleID=274&amp;month=1&amp;day=25&amp;year=2007
http://www.highbeam.com/doc/1P2-12909859.html?refid=gnews_1108
http://www.lewrockwell.com/shaffer/shaffer150.html
http://www.highbeam.com/doc/1N1-1183861FB316C028.html?refid=gnews_1108
http://news.google.com/newspapers?id=yxMlAAAAIBAJ&amp;sjid=aRQGAAAAIBAJ&amp;pg=1715,2211386&amp;dq=obesity&amp;hl=en
http://www.foodnavigator-usa.com/Financial-Industry/US-sweetener-report-forecasts-higher-volumes-lower-prices
http://www.highbeam.com/doc/1P2-12525220.html?refid=gnews_1108
http://news.google.com/newspapers?id=__4kAAAAIBAJ&amp;sjid=uxAGAAAAIBAJ&amp;pg=641,1311108&amp;dq=obesity&amp;hl=en
http://news.google.com/newspapers?id=fyMfAAAAIBAJ&amp;sjid=racEAAAAIBAJ&amp;pg=4969,3229636&amp;dq=obesity&amp;hl=en
http://www.medicalnewstoday.com/articles/61678.php
http://www.highbeam.com/doc/1P2-12909867.html?refid=gnews_1108
http://www.highbeam.com/doc/1P2-12525156.html?refid=gnews_1108
http://www.highbeam.com/doc/1N1-11F41438CEA13570.html?refid=gnews_1108
http://www.bedfordtoday.co.uk/ViewArticle2.aspx?SectionID=545&amp;ArticleID=1994254
http://www.highbeam.com/doc/1P1-134013031.html?refid=gnews_1108
http://www.highbeam.com/doc/1N1-1183861FB8218D78.html?refid=gnews_1108
http://www.highbeam.com/doc/1P2-11021008.html?refid=gnews_1108
http://www.highbeam.com/doc/1N1-11F4143851695620.html?refid=gnews_1108
http://www.highbeam.com/doc/1P1-134013069.html?refid=gnews_1108
http://www.addisonindependent.com/?q=node/392
http://www.highbeam.com/doc/1N1-11F414385D6281B8.html?refid=gnews_1108
http://www.peoplemanagement.co.uk/pm/articles/wellfoundedfirms.htm?name=_guide&amp;type=section
http://www.highbeam.com/doc/1P2-10307420.html?refid=gnews_1108
http://goliath.ecnext.com/premium/0199/0199-6183398.html
http://docs.newsbank.com/g/GooglePM/NNRB/lib00971,116F97518966F798.html
http://www.medscape.com/viewarticle/550780?rss
http://www.thatsfit.com/2007/01/25/raw-food-and-christianity-are-staples-of-the-hallejulah-diet/
http://www.highbeam.com/doc/1N1-11F414386A480D08.html?refid=gnews_1108
http://www.highbeam.com/doc/1P2-10633315.html?refid=gnews_1108
http://www.highbeam.com/doc/1N1-11F4143D618DEF70.html?refid=gnews_1108
http://www.euractiv.com/en/health/new-food-labelling-rules-due-mid-2007/article-161174
http://docs.newsbank.com/g/GooglePM/CMOB/lib00788,116E864EB5089D48.html
http://docs.newsbank.com/g/GooglePM/MPPB/lib01104,116E9CCD41D66DB0.html
http://www.highbeam.com/doc/1N1-11F41438E5BC3F70.html?refid=gnews_1108
http://goliath.ecnext.com/premium/0199/0199-6181892.html
http://www.chorleycitizen.co.uk/mostpopular.var.1146836.mostviewed.healthier_food_call.php
http://www.physorg.com/news88964387.html
http://docs.newsbank.com/g/GooglePM/CWFB/lib01400,116FE5421B1B0C72.html
http://www.4rfv.co.uk/nationalnews.asp?id=58696
http://www.highbeam.com/doc/1N1-11F4143D46938860.html?refid=gnews_1108
http://www.highbeam.com/doc/1N1-11F4143886602038.html?refid=gnews_1108
http://www.businessandmedia.org/articles/2007/20070125125259.aspx
http://goliath.ecnext.com/premium/0199/0199-6182021.html
http://www.theolivepress.es/2007/01/25/the-twin-alhamas-of-granada-and-almeria/
http://www.highbeam.com/doc/1N1-11F41438C38185A0.html?refid=gnews_1108
http://www.wigantoday.net/lifestyle/opinion/ask_your_doctor_the_complications_of_dieting_1_168044
http://www.nit.com.au/story.aspx?id=9389
http://www.ccnmatthews.com/news/releases.Controller?action=check4Cookies&amp;searchText=false&amp;showText=all&amp;actionFor=632470
http://news.google.com/newspapers?id=yxMlAAAAIBAJ&amp;sjid=aRQGAAAAIBAJ&amp;pg=468,2213176&amp;dq=obesity&amp;hl=en
http://www.baseballprospectus.com/article.php?articleid=5823
http://www.highbeam.com/doc/1N1-11F4143892E70128.html?refid=gnews_1108
http://www.hippopress.com/070125/mQA.html
http://www.redorbit.com/news/health/814395/womans_day_magazine_presents_the_red_dress_awards_honoring_women/index.html
http://docs.newsbank.com/g/GooglePM/NCAB/lib01772,11DF27569C4726A8.html
http://www.sciencedaily.com/releases/2007/01/070124143754.htm
http://www.marketingweek.co.uk/item/54781/254/260/3
http://www.commondreams.org/views07/0125-24.htm
http://abclocal.go.com/kgo/story?section=assignment_7&amp;id=4971850
http://docs.newsbank.com/g/GooglePM/VHRB/lib00940,11F41438C38185A0.html
http://www.lepoint.fr/actualites-societe/2007-01-25/enfants-comment-on-fabrique-des-obeses/920/0/90265
http://www.emaxhealth.com/109/9186.html
http://www.insurancejournal.com/comments/?a=/news/east/2007/01/26/76321.htm&amp;c=59078
http://www.carbwire.com/2007/01/26/atkins_foundation_donates_another_10_million_to_fight_disease_obesity
http://www.blackburncitizen.co.uk/display.var.1150151.0.blast_over_470_000_spent_on_obesity_drugs.php
http://www.washingtonpost.com/wp-dyn/content/article/2007/01/26/AR2007012600860.html
http://pqasb.pqarchiver.com/latimes/access/1203013381.html?dids=1203013381:1203013381&amp;FMT=ABS&amp;FMTS=ABS:FT&amp;type=current&amp;date=Jan+26%2C+2007&amp;author=Mary+Engel&amp;pub=Los+Angeles+Times&amp;desc=%60Fruit'+in+that+juice%3F+It+could+be+red+dye%3B+Many+foods+marketed+toward+children+are+misleading+in+their+packaging%2C+report+says.&amp;pqatl=google
http://www.washingtonpost.com/wp-dyn/content/article/2007/01/26/AR2007012601235.html
http://www.drugresearcher.com/Emerging-targets/Diabetes-and-obesity-pills-a-step-closer
http://www.spiked-online.com/index.php/site/article/2782/
http://www.msnbc.msn.com/id/16831905/
http://www.telegraph.co.uk/news/features/3631530/We-were-so-slim-in-the-Seventies....html
http://www.irishexaminer.com/breakingnews/ireland/cwsnojkfojcw/
http://www.sitnews.us/RobHolston/012607_fitness.html
http://www.medicalnewstoday.com/medicalnews.php?newsid=61447
http://docs.newsbank.com/g/GooglePM/CRGB/lib00212,116EBA954B2FC500.html
http://www.dailymail.co.uk/femail/article-431494/The-sickening-conspiracy-fashion-industry.html
http://docs.newsbank.com/g/GooglePM/OKTB/lib00634,116E9B5B798D13F8.html
http://www.washingtonpost.com/wp-dyn/content/article/2007/01/25/AR2007012501701.html
http://uk.reuters.com/article/idUKCOL66771720070126
http://www.highbeam.com/doc/1P1-134040270.html?refid=gnews_1108
http://www.telegraph.co.uk/health/main.jhtml?view=DETAILS&amp;grid=&amp;xml=/health/2007/01/26/ndiet24.xml
http://www.msnbc.msn.com/id/16755130/ns/business-careers/
http://www.highbeam.com/doc/1P1-134711417.html?refid=gnews_1108
http://www.theglobeandmail.com/servlet/story/LAC.20070126.HTAYLOR26/TPStory/specialScienceandHealth/columnists
http://www.highbeam.com/doc/1P1-134040429.html?refid=gnews_1108
http://pqasb.pqarchiver.com/jpost/access/1214250211.html?dids=1214250211:1214250211&amp;FMT=ABS&amp;FMTS=ABS:FT&amp;date=Jan+26%2C+2007&amp;author=SUSAN+GOODMAN&amp;pub=Jerusalem+Post&amp;desc=Good-bye+to+the+quick+bite&amp;pqatl=google
http://www.businessweek.com/bwdaily/dnflash/content/jan2007/db20070126_163045.htm
http://www.nytimes.com/2007/01/26/books/26Book.html?pagewanted=print
http://www.telegraph.co.uk/news/main.jhtml?xml=/news/2007/01/26/nsweets26.xml
http://travel.nytimes.com/2007/01/26/travel/escapes/26ski.html?fta=y
http://select.nytimes.com/gst/abstract.html?res=FA0716FE3C5B0C758EDDA80894DF404482
http://docs.newsbank.com/g/GooglePM/ST/lib00154,116E7B0703D775A0.html
http://www.nature.com/nrendo/journal/v3/n6/full/ncpendmet0511.html
http://docs.newsbank.com/g/GooglePM/DM/lib00375,116E9FCC6167B260.html
http://www.nature.com/oby/journal/v16/n1/abs/oby200738a.html
http://www.highbeam.com/doc/1P1-134021635.html?refid=gnews_1108
http://www.sfgate.com/cgi-bin/article.cgi?file=/c/a/2007/01/26/MNGMHNPK671.DTL
http://pqasb.pqarchiver.com/dailypress/access/1203670361.html?dids=1203670361:1203670361&amp;FMT=ABS&amp;FMTS=ABS:FT&amp;type=current&amp;date=Jan+26%2C+2007&amp;author=&amp;pub=Daily+Press&amp;desc=LETTERS+TO+THE+EDITOR&amp;pqatl=google
http://pqasb.pqarchiver.com/dailypress/access/1203670841.html?dids=1203670841:1203670841&amp;FMT=ABS&amp;FMTS=ABS:FT&amp;type=current&amp;date=Jan+26%2C+2007&amp;author=&amp;pub=Daily+Press&amp;desc=WHERE+THE+NEWESPAPER+STANDS&amp;pqatl=google
http://www.bizjournals.com/charlotte/stories/2007/01/22/daily44.html
http://www.wired.com/gadgetlab/2007/01/warning_this_tv/
http://news.google.com/newspapers?id=FwI1AAAAIBAJ&amp;sjid=V08KAAAAIBAJ&amp;pg=4692,3041745&amp;dq=obesity&amp;hl=en
http://www.highbeam.com/doc/1P2-5786094.html?refid=gnews_1108
http://pqasb.pqarchiver.com/sun_sentinel/access/1203138641.html?dids=1203138641:1203138641&amp;FMT=ABS&amp;FMTS=ABS:FT&amp;type=current&amp;date=Jan+26%2C+2007&amp;author=Glenn+Singer&amp;pub=South+Florida+Sun+-+Sentinel&amp;desc=COUNTY+LANDS+PROMINENT+HEART+CENTER+SURGEON+TO+MOVE+FOUNDATION+FROM+NEW+YORK&amp;pqatl=google
http://www.earthtimes.org/articles/show/24300.html
http://www.genengnews.com/news/bnitem.aspx?name=11828301
http://www.runnersweb.com/running/news/rw_news_20070126_ING_Miami.html
http://www.mad.co.uk/Main/News/Sectors/FoodDrink/Articles/52443abb86304703a68078c0337d822c/Not-all-sweetness-and-light.html
http://pqasb.pqarchiver.com/theadvocate/access/1203593531.html?dids=1203593531:1203593531&amp;FMT=ABS&amp;FMTS=ABS:FT&amp;type=current&amp;date=Jan+26%2C+2007&amp;author=&amp;pub=Advocate&amp;desc=Buchwald's+final+advice&amp;pqatl=google
http://www.southcoasttoday.com/daily/01-07/01-27-07/05health.htm
http://www.highbeam.com/doc/1P2-3713165.html?refid=gnews_1108
http://goliath.ecnext.com/premium/0199/0199-6235690.html
http://www.highbeam.com/doc/1P2-13231142.html?refid=gnews_1108
http://www.timesandstar.co.uk/1.166312
http://www.scoop.co.nz/stories/GE0701/S00050.htm
http://news.google.com/newspapers?id=iMQ0AAAAIBAJ&amp;sjid=fiEGAAAAIBAJ&amp;pg=6891,2742015&amp;dq=obesity&amp;hl=en
http://www.highbeam.com/doc/1P2-10316077.html?refid=gnews_1108
http://goliath.ecnext.com/premium/0199/0199-6186428.html
http://www.highbeam.com/doc/1Y1-102541042.html?refid=gnews_1108
http://www.freshplaza.com/2007/0126/1-1_uk_fruityfaces.html
http://www.earthtimes.org/articles/show/24206.html
http://goliath.ecnext.com/premium/0199/0199-6197388.html
http://news.google.com/newspapers?id=ulk1AAAAIBAJ&amp;sjid=kSUMAAAAIBAJ&amp;pg=3331,20514836&amp;dq=obesity&amp;hl=en
http://www.hc2d.co.uk/content.php?contentId=1856
http://www.highbeam.com/doc/1P2-10048580.html?refid=gnews_1108
http://www.campaignlive.co.uk/news/rss/627932/Media-Strategy-Analysis---Using-pester-power-force-good/
http://www.coolest-gadgets.com/search/treadmill/page/5/
http://www.thisislocallondon.co.uk/mostpopular.var.1149894.mostviewed.allstar_cheerleaders_for_health.php
http://www.newswise.com/articles/view/526835/
http://news.google.com/newspapers?id=ISczAAAAIBAJ&amp;sjid=M_AFAAAAIBAJ&amp;pg=5208,572325&amp;dq=obesity&amp;hl=en
http://www.easier.com/view/Lifestyle/Health_and_Fitness/Keeping_Fit/article-95749.html
http://news.google.com/newspapers?id=EHAqAAAAIBAJ&amp;sjid=KVMEAAAAIBAJ&amp;pg=3405,3723754&amp;dq=obesity&amp;hl=en
http://www.highbeam.com/doc/1P2-10630134.html?refid=gnews_1108
http://sciencecareers.sciencemag.org/career_development/previous_issues/articles/2007_01_26/caredit_a0700013
http://www.highbeam.com/doc/1P2-13234736.html?refid=gnews_1108
http://www.highbeam.com/doc/1P2-10630081.html?refid=gnews_1108
http://www.highbeam.com/doc/1P2-10086502.html?refid=gnews_1108
http://www.china.org.cn/english/education/197604.htm
http://www.highbeam.com/doc/1P1-134062973.html?refid=gnews_1108
http://www.newsday.co.tt/news/print,0,51354.html
http://goliath.ecnext.com/premium/0199/0199-6192818.html
http://www.thedailysentinel.com/story.lasso?ewcd=0e9a28326097ec90
http://www.chattanoogan.com/articles/article_100507.asp
http://www.kingmandailyminer.com/main.asp?SectionID=13&amp;SubSectionID=18&amp;ArticleID=11219&amp;TM=72212.37
http://www.sierrasun.com/article/20070126/COMMUNITY/70125021
http://www.highbeam.com/doc/1P2-10316138.html?refid=gnews_1108
http://www.medicalnewstoday.com/medicalnews.php?newsid=61413
http://www.naturalnews.com/021506_honey_grocery_healing.html
http://www.wbko.com/news/headlines/5372456.html
http://www.4ni.co.uk/northern_ireland_news.asp?id=58725
http://www.highbeam.com/doc/1P1-134063008.html?refid=gnews_1108
http://www.medicalnewstoday.com/medicalnews.php?newsid=61453
http://www.cubaheadlines.com/rehabilitation_benefits_to_mountain_people_from_sancti_spiritus.html
http://www.scoop.co.nz/stories/PA0701/S00157.htm
http://www.highbeam.com/doc/1P1-134047562.html?refid=gnews_1108
http://www.medicalnewstoday.com/articles/61450.php
http://www.highbeam.com/doc/1N1-11742829412BC630.html?refid=gnews_1108
http://www.conservatives.com/News/Speeches/2007/01/David_Cameron_The_Conservative_approach_to_improving_public_services.aspx
http://docs.newsbank.com/g/GooglePM/PBEB/lib00697,116E9BD158FCD5D8.html
http://www.azbiz.com/articles/2007/01/26/news/news10.txt
http://www.highbeam.com/doc/1P2-12218098.html?refid=gnews_1108
http://www.highbeam.com/doc/1Y1-102541041.html?refid=gnews_1108
http://icsolihull.icnetwork.co.uk/news/local/tm_method=full&amp;objectid=18535132&amp;siteid=91411-name_page.html
http://www.newswise.com/articles/view/526828/
http://www.webwire.com/ViewPressRel.asp?aId=26813
http://www.highbeam.com/doc/1P2-11034947.html?refid=gnews_1108
http://www.gallupindependent.com/2007/jan/012607jt_playgroundequip.html
http://www.maysville-online.com/articles/2007/01/26/opinion/local_columns/010lisa.txt
http://www.sunstar.com.ph/static/cag/2007/01/26/feat/forty.something.html
http://www.healthandage.com/professional/Stress-may-raise-risk-of-inflammation-linked-chronic-diseases
http://www.highbeam.com/doc/1P2-10086460.html?refid=gnews_1108
http://www.clarin.com/diario/2007/01/26/deportes/m-00402.htm
http://www.newscientist.com/article/mg19325883.200-us-obesity-tsar-punished.html
http://www.medicalnewstoday.com/articles/61585.php
http://goliath.ecnext.com/premium/0199/0199-6187949.html
http://www.cbsnews.com/stories/2007/01/27/eveningnews/main2404798.shtml
http://www.unison.ie/irish_independent/stories.php3?ca=35&amp;si=1764404&amp;issue_id=15180
http://goliath.ecnext.com/premium/0199/0199-6187938.html
http://www.eveningnews24.co.uk/content/news/story.aspx?brand=ENOnline&amp;category=News&amp;tBrand=ENOnline&amp;tCategory=news&amp;itemid=NOED27%20Jan%202007%2010%3A11%3A50%3A830
http://www.telegraph.co.uk/news/uknews/1540694/School-bans-football-because-balls-hurt.html
http://docs.newsbank.com/g/GooglePM/ET/lib00121,116EA203EDE74FF0.html
http://news.google.com/newspapers?id=8n0xAAAAIBAJ&amp;sjid=lqIFAAAAIBAJ&amp;pg=4866,4307673&amp;dq=obesity&amp;hl=en
http://www.highbeam.com/doc/1P1-134104013.html?refid=gnews_1108
http://www.smh.com.au/news/opinion/pc-or-not-pc-its-copping-the-slings-of-outrageous-fortune/2007/01/26/1169788692895.html
http://www.timesonline.co.uk/article/0,,8127-2565817,00.html
http://www.iol.co.za/widgets/rss_redirect.php?artid=vn20070127093512416C749361&amp;setid=1&amp;sectid=116&amp;url=iol&amp;vne=0&amp;csect=Innovation
http://www.highbeam.com/doc/1P2-5786806.html?refid=gnews_1108
http://www.highbeam.com/doc/1P2-13099720.html?refid=gnews_1108
http://www.dawn.com/weekly/science/archive/070127/science4.htm
http://www.iol.co.za/index.php?from=rss_Top&amp;set_id=1&amp;click_id=31&amp;art_id=qw1169890740839B243
http://pqasb.pqarchiver.com/sandiego/access/1205177661.html?dids=1205177661:1205177661&amp;FMT=ABS&amp;FMTS=ABS:FT&amp;type=current&amp;date=Jan+27%2C+2007&amp;author=&amp;pub=The+San+Diego+Union+-+Tribune&amp;desc=RELIGION+%26+ETHICS+%7C+TELL+US+ABOUT+IT&amp;pqatl=google
http://pqasb.pqarchiver.com/sun_sentinel/access/1203834721.html?dids=1203834721:1203834721&amp;FMT=ABS&amp;FMTS=ABS:FT&amp;type=current&amp;date=Jan+27%2C+2007&amp;author=&amp;pub=South+Florida+Sun+-+Sentinel&amp;desc=DIGEST&amp;pqatl=google
http://pqasb.pqarchiver.com/tampatribune/access/1205190951.html?dids=1205190951:1205190951&amp;FMT=ABS&amp;FMTS=ABS:FT&amp;type=current&amp;date=Jan+27%2C+2007&amp;author=JEFF+HOUCK&amp;pub=Tampa+Tribune&amp;desc=Serve+Up+The+Secrets+To+Engage+In+Your+Eating&amp;pqatl=google
http://pqasb.pqarchiver.com/latimes/access/1203759031.html?dids=1203759031:1203759031&amp;FMT=ABS&amp;FMTS=ABS:FT&amp;type=current&amp;date=Jan+27%2C+2007&amp;author=&amp;pub=Los+Angeles+Times&amp;desc=What+about+fruitcakes%3F%3B+News+flash%3A+Food+advertisers+and+marketers+often+exaggerate+a+product's+nutritional+value.&amp;pqatl=google
http://timesunion.com/AspStories/story.asp?storyID=557792&amp;category=REGION&amp;BCCode=HOME&amp;newsdate=1/27/2007
http://docs.newsbank.com/g/GooglePM/FV/lib00007,116FB1930EC34818.html
http://www.thestar.co.za/index.php?fArticleId=3648716
http://www.aspentimes.com/article/20070127/COLUMN/101270049
http://www.highbeam.com/doc/1P2-12534446.html?refid=gnews_1108
http://www.highbeam.com/doc/1N1-118383A88FD2DF70.html?refid=gnews_1108
http://www.entertainmentwise.com/news/27237/jamie-oliver-calls-on-david-beckham-and-wayne-rooney
http://www.highbeam.com/doc/1P2-10316368.html?refid=gnews_1108
http://www.nwipp-newspapers.com/dn/free/295548497498727.php
http://www.earthtimes.org/articles/show/24565.html
http://www.highbeam.com/doc/1P2-10316425.html?refid=gnews_1108
http://goliath.ecnext.com/premium/0199/0199-6187948.html
http://docs.newsbank.com/g/GooglePM/AC/lib00091,116F17962145D280.html
http://www.highbeam.com/doc/1P2-10316491.html?refid=gnews_1108
http://www.highbeam.com/doc/1P2-10051080.html?refid=gnews_1108
http://www.highbeam.com/doc/1P1-134101749.html?refid=gnews_1108
http://goliath.ecnext.com/premium/0199/0199-6209268.html
http://docs.newsbank.com/g/GooglePM/OLPB/lib00441,1172D28DDE9281F0.html
http://docs.newsbank.com/g/GooglePM/CWCB/lib01345,116EF7A508D185C8.html
http://www.highbeam.com/doc/1N1-118383A8A4714CC8.html?refid=gnews_1108
http://www.highbeam.com/doc/1P2-12910043.html?refid=gnews_1108
http://www.reveredata.com/reports/store/premium/google/report/mna/699_5194
http://news.google.com/newspapers?id=1MAfAAAAIBAJ&amp;sjid=YdgEAAAAIBAJ&amp;pg=3155,2331871&amp;dq=obesity&amp;hl=en
http://www.wlbt.com/Global/story.asp?S=5999658&amp;nav=2CSf
http://docs.newsbank.com/g/GooglePM/BRFB/lib00699,116ED2BB5076E7A0.html
http://www.helenair.com/articles/2007/01/27/helena/a010127_01.txt
http://www.pittsburghlive.com/x/pittsburghtrib/business/briefs/s_490539.html
http://goliath.ecnext.com/premium/0199/0199-6265881.html
http://goliath.ecnext.com/premium/0199/0199-6258527.html
http://www.boston.com/news/local/articles/2007/01/28/obesity_ads_aim_to_jolt_parents/
http://www.dawn.com/weekly/dmag/archive/070128/dmag10.htm
http://www.timesonline.co.uk/tol/news/uk/article1267581.ece
http://www.statejournal.com/story.cfm?func=viewstory&amp;storyid=19269
http://news.bbc.co.uk/2/hi/health/6301313.stm
http://pqasb.pqarchiver.com/boston/access/1206809251.html?dids=1206809251:1206809251&amp;FMT=ABS&amp;FMTS=ABS:FT&amp;type=current&amp;date=Jan+28%2C+2007&amp;author=John+C.+Drake&amp;pub=Boston+Globe&amp;desc=Obesity+ads+aim+to+jolt+parents%3B+Goal%3A+Improve+children's+health&amp;pqatl=google
http://www.metro.co.uk/news/article.html?in_article_id=35013&amp;in_page_id=34
http://www.medicalnewstoday.com/medicalnews.php?newsid=61597
http://docs.newsbank.com/g/GooglePM/LTJB/lib01142,116F0E0DF9B51A10.html
http://docs.newsbank.com/g/GooglePM/LTNB/lib01137,116F0F9ACDE363B0.html
http://www.dailymail.co.uk/health/article-431946/Too-little-fat-make-children-overweight.html
http://docs.newsbank.com/g/GooglePM/KC/lib00143,116F2BDBB0D67CB8.html
http://www.medicalnewstoday.com/articles/61741.php
http://docs.newsbank.com/g/GooglePM/CERB/lib00780,116FA848CA14CB98.html
http://www.smh.com.au/news/national/enjoy-your-meal-sir-it-has-just-come-back-from-the-lab/2007/01/27/1169788740123.html
http://pqasb.pqarchiver.com/thestar/access/1204133731.html?dids=1204133731:1204133731&amp;FMT=ABS&amp;FMTS=ABS:FT&amp;type=current&amp;date=Jan+28%2C+2007&amp;author=Michele+Henry&amp;pub=Toronto+Star&amp;desc=Show+plays+that+primal+impulse+desire+for+more&amp;pqatl=google
http://www.newsweek.com/2007/01/28/to-your-health-not-hungry-no-problem.html
http://www.highbeam.com/doc/1P1-134163727.html?refid=gnews_1108
http://pqasb.pqarchiver.com/chicagotribune/access/1204126941.html?dids=1204126941:1204126941&amp;FMT=ABS&amp;FMTS=ABS:FT&amp;type=current&amp;date=Jan+28%2C+2007&amp;author=John+Schmeltzer%2C+Tribune+staff+reporter&amp;pub=Chicago+Tribune&amp;desc=Oil+makes+grade+on+fries+%3B+Stick+a+fork+in+it%3A+McDonald's+has+found+a+trans-fat-free+oil+it+deems+worthy+of+its+french+fries%2C+and+plans+to+be+using+it+for+all+its+fried+menu+items+by+early+2008&amp;pqatl=google
http://www.bloomberg.com/apps/news?pid=20601087&amp;sid=ahPmOY1ISdV0&amp;refer=home
http://pqasb.pqarchiver.com/boston/access/1206809561.html?dids=1206809561:1206809561&amp;FMT=ABS&amp;FMTS=ABS:FT&amp;type=current&amp;date=Jan+28%2C+2007&amp;author=&amp;pub=Boston+Globe&amp;desc=NEWS+IN+BRIEF&amp;pqatl=google
http://www.msnbc.msn.com/id/16859368/
http://pqasb.pqarchiver.com/nypost/access/1205831421.html?dids=1205831421:1205831421&amp;FMT=ABS&amp;FMTS=ABS:FT&amp;type=current&amp;date=Jan+28%2C+2007&amp;author=Julia+Szabo&amp;pub=New+York+Post&amp;desc=WEIGHT+WATCHER&amp;pqatl=google
http://www.washingtonpost.com/wp-dyn/content/article/2007/01/26/AR2007012601589.html
http://www.newsweek.com/2007/01/28/we-can-win-the-white-house.html
http://www.nytimes.com/2007/01/28/fashion/28spam.html
http://www.nytimes.com/2007/01/28/magazine/28nutritionism.t.html?pagewanted=10
http://deseretnews.com/dn/view/0,1249,655191908,00.html
http://www.projo.com/news/content/SHAPEUP_RI_01-28-07_IA4552B.19640da.html
http://thestar.com.my/health/story.asp?file=/2007/1/28/health/16683808&amp;sec=health
http://www.highbeam.com/doc/1P2-12964458.html?refid=gnews_1108
http://business.scotsman.com/fooddrinkagriculture/Plenty-of-fizz-left-in.3341753.jp
http://www.dailynews.com/entertainment/ci_5101221
http://www.highbeam.com/doc/1P2-10926633.html?refid=gnews_1108
http://docs.newsbank.com/g/GooglePM/BN/lib00141,116FA7D5C29D9DE0.html
http://www.highbeam.com/doc/1P2-10926644.html?refid=gnews_1108
http://docs.newsbank.com/g/GooglePM/DM/lib00375,116F485B15AD9F20.html
http://docs.newsbank.com/g/GooglePM/MWSB/lib00252,116FE573E91CA880.html
http://www.dawn.com/weekly/images/archive/070128/images6.htm
http://www.theage.com.au/news/national/preschool-preparation-key-to-growth/2007/01/27/1169788741987.html
http://docs.newsbank.com/g/GooglePM/BN/lib00141,116FA7D55E9AE660.html
http://www.highbeam.com/doc/1P2-10926635.html?refid=gnews_1108
http://www.theage.com.au/news/opinion/heavy-weight-of-words/2007/01/27/1169788736681.html
http://www.indianexpress.com/news/mind-your-carbohydrates/21884/1
http://docs.newsbank.com/g/GooglePM/VP/lib00095,11702F7A58A5BCF8.html
http://docs.newsbank.com/g/GooglePM/SB/lib00166,116F603439479EB8.html
http://www.highbeam.com/doc/1P2-10926647.html?refid=gnews_1108
http://www.highbeam.com/doc/1P1-134114154.html?refid=gnews_1108
http://www.highbeam.com/doc/1P1-134114037.html?refid=gnews_1108
http://www.highbeam.com/doc/1P2-12964425.html?refid=gnews_1108
http://www.theage.com.au/news/national/push-for-fastfood-fat-info/2007/01/27/1169788746155.html
http://pqasb.pqarchiver.com/chicagotribune/access/1204127451.html?dids=1204127451:1204127451&amp;FMT=ABS&amp;FMTS=ABS:FT&amp;type=current&amp;date=Jan+28%2C+2007&amp;author=Al+Kamen%2C+The+Washington+Post&amp;pub=Chicago+Tribune&amp;desc=State+of+the+Union+salute+not+free+from+controversy&amp;pqatl=google
http://news.google.com/newspapers?id=XBUfAAAAIBAJ&amp;sjid=soYEAAAAIBAJ&amp;pg=3916,2915620&amp;dq=obesity&amp;hl=en
http://news.google.com/newspapers?id=XBUfAAAAIBAJ&amp;sjid=soYEAAAAIBAJ&amp;pg=2763,2770381&amp;dq=obesity&amp;hl=en
http://goliath.ecnext.com/premium/0199/0199-6191765.html
http://news.google.com/newspapers?id=XBUfAAAAIBAJ&amp;sjid=soYEAAAAIBAJ&amp;pg=4916,2898062&amp;dq=obesity&amp;hl=en
http://docs.newsbank.com/g/GooglePM/GB/lib00156,116F90B610AB5198.html
http://www.indianexpress.com/news/fibre-route-to-fitness/21882/1
http://news.google.com/newspapers?id=HKIpAAAAIBAJ&amp;sjid=ZuwDAAAAIBAJ&amp;pg=1354,6082508&amp;dq=obesity&amp;hl=en
http://www.gainesville.com/article/20070128/LOCAL/701280302
http://docs.newsbank.com/g/GooglePM/GB/lib00156,116F0E57194377E0.html
http://docs.newsbank.com/g/GooglePM/ST/lib00154,116ECFCDEA3ADA20.html
http://docs.newsbank.com/g/GooglePM/SLTB/lib00825,1172DD34AA37C128.html
http://docs.newsbank.com/g/GooglePM/CRGB/lib00212,116FB5A5AE545DE8.html
http://www.caycompass.com/cgi-bin/CFPnews.cgi?ID=1019555
http://docs.newsbank.com/g/GooglePM/NTGB/lib01255,116F8F73DFD3DB90.html
http://docs.newsbank.com/g/GooglePM/SO/lib00301,1170733CCFF5FBB8.html
http://www.highbeam.com/doc/1P2-11225504.html?refid=gnews_1108
http://www.highbeam.com/doc/1N1-1183862018ABEEE8.html?refid=gnews_1108
http://news.google.com/newspapers?id=iIcrAAAAIBAJ&amp;sjid=GhMGAAAAIBAJ&amp;pg=959,2391717&amp;dq=obesity&amp;hl=en
http://www.highbeam.com/doc/1P2-13664567.html?refid=gnews_1108
http://www.rutlandherald.com/apps/pbcs.dll/article?AID=/20070128/NEWS/701280335/1017/FEATURES08
http://www.highbeam.com/doc/1P2-11007601.html?refid=gnews_1108
http://docs.newsbank.com/g/GooglePM/PDHB/lib00226,116F3FACD8BD7B18.html
http://www.fogcityjournal.com/news_in_brief/bcn_kids_physically_unfit_070128.shtml
http://www.highbeam.com/doc/1P2-12791320.html?refid=gnews_1108
http://docs.newsbank.com/g/GooglePM/WO/lib00066,116F86DFD3437CF0.html
http://www.news-medical.net/news/2007/01/28/21522.aspx
http://docs.newsbank.com/g/GooglePM/BMAB/lib00795,116F34A48C47EBC0.html
http://www.zmag.org/content/showarticle.cfm?SectionID=105&amp;ItemID=11985
http://www.tallahassee.com/article/20070128/BUSINESS/701280336/Initiative-aims-to-expand-economic-base
http://docs.newsbank.com/g/GooglePM/LTJB/lib01142,116F0E0DEE8B1D88.html
http://www.nature.com/clpt/journal/vaop/ncurrent/full/6100155a.html
http://www.thebostonchannel.com/health/10868398/detail.html
http://www.sciencedaily.com/releases/2007/01/070129081348.htm
http://www.businessandmedia.org/articles/2007/20070129150122.aspx
http://goliath.ecnext.com/premium/0199/0199-6232608.html
http://www.theherald.co.uk/news/news/display.var.1153139.0.0.php
http://goliath.ecnext.com/premium/0199/0199-6253090.html
http://www.medscape.com/viewarticle/550659_1
http://www.highbeam.com/doc/1P2-10630189.html?refid=gnews_1108
http://www.highbeam.com/doc/1P2-10316599.html?refid=gnews_1108
http://www.dailymail.co.uk/health/article-432045/Children-care-fat.html
http://www.medicalnewstoday.com/healthnews.php?newsid=61827
http://goliath.ecnext.com/premium/0199/0199-6217590.html
http://www.foxnews.com/story/0,2933,246519,00.html
http://www.physorg.com/news89308338.html
http://www.washingtonpost.com/wp-dyn/content/article/2007/01/29/AR2007012900606.html
http://pqasb.pqarchiver.com/latimes/access/1204379681.html?dids=1204379681:1204379681&amp;FMT=ABS&amp;FMTS=ABS:FT&amp;type=current&amp;date=Jan+29%2C+2007&amp;author=&amp;pub=Los+Angeles+Times&amp;desc=BRIEFLY%3B+Younger+linemen+packing+on+the+pounds&amp;pqatl=google
http://www.eurekalert.org/pub_releases/2007-01/nhla-na1012907.php
http://www.projo.com/news/content/VETCOL29_01-29-07_44454L3.3fb3e05.html
http://www.dailymail.co.uk/news/article-431453/Our-children-eat-junk-Europe.html
http://joongangdaily.joins.com/article/view.asp?aid=2871800
http://www.dailymail.co.uk/news/article-432326/Trainers-wheels-damaging-childrens-health.html
http://docs.newsbank.com/g/GooglePM/SL/lib00170,11A01D2C7B4F0B60.html
http://www.medicalnewstoday.com/healthnews.php?newsid=61831
http://www.msnbc.msn.com/id/16877100/
http://www.heraldsun.com.au/news/national/we-really-are-a-nanny-state/story-e6frf7l6-1111112902730
http://www.wired.com/bodyhack/2007/01/the_super_size_/
http://www.forbes.com/technology/enterprisetech/forbes/2007/0129/036.html
http://www.businessweek.com/globalbiz/content/jan2007/gb20070129_973975.htm?chan=top+news_top+news+index_businessweek+exclusives
http://www.cbc.ca/health/story/2007/01/29/statins-gender.html
http://www.washingtonpost.com/wp-dyn/content/article/2007/01/29/AR2007012900035.html
http://www.nytimes.com/2007/01/29/arts/29iht-booktue.4387504.html
http://docs.newsbank.com/g/GooglePM/SB/lib00166,116FB49C742C4320.html
http://www.highbeam.com/doc/1P2-10756062.html?refid=gnews_1108
http://docs.newsbank.com/g/GooglePM/PBPB/lib00160,116FC050B21F6008.html
http://www.dailymail.co.uk/femail/article-432140/The-lowdown-lipo.html
http://docs.newsbank.com/g/GooglePM/SLTB/lib00825,116FC373350FE490.html
http://www.jamaica-gleaner.com/gleaner/20070129/lead/lead8.html
http://news.google.com/newspapers?id=07koAAAAIBAJ&amp;sjid=okUEAAAAIBAJ&amp;pg=2381,4609802&amp;dq=obesity&amp;hl=en
http://www.highbeam.com/doc/1P1-134166748.html?refid=gnews_1108
http://pqasb.pqarchiver.com/baltsun/access/1204532781.html?dids=1204532781:1204532781&amp;FMT=ABS&amp;FMTS=ABS:FT&amp;type=current&amp;date=Jan+29%2C+2007&amp;author=John+Woestendiek&amp;pub=The+Sun&amp;desc=FINDING+NEMO+(IN+THE+FRIDGE)+%3B+YES.+VIRGINIA%2C+SOME+DOGS+CAN+OPEN+THE+ICEBOX%2C+WHICH+IS+WHY+THEIR+OWNERS+MUST+GO+TO+SOME+LENGTHS+TO+KEEP+THEM+OUT&amp;pqatl=google
http://docs.newsbank.com/g/GooglePM/SAEC/lib00210,116FA74371C0F810.html
http://docs.newsbank.com/g/GooglePM/SL/lib00170,116F8338B63E4E88.html
http://docs.newsbank.com/g/GooglePM/SL/lib00170,116FAD694B5BE1F8.html
http://www.canada.com/story_print.html?id=73bd3e38-eed3-4642-aae8-23276419f768&amp;sponsor=
http://news.google.com/newspapers?id=07koAAAAIBAJ&amp;sjid=okUEAAAAIBAJ&amp;pg=4122,4766444&amp;dq=obesity&amp;hl=en
http://www.highbeam.com/doc/1P2-13099727.html?refid=gnews_1108
http://docs.newsbank.com/g/GooglePM/SLTB/lib00825,116FC37327A70428.html
http://pqasb.pqarchiver.com/newsday/access/1204376001.html?dids=1204376001:1204376001&amp;FMT=ABS&amp;FMTS=ABS:FT&amp;type=current&amp;date=Jan+29%2C+2007&amp;author=DENISE+FLAIM&amp;pub=Newsday+(Combined+editions)&amp;desc=ANIMAL+HOUSE%2C+Fat-pet+pill%3F+Try+common+sense&amp;pqatl=google
http://www.dailyrecord.co.uk/news/tm_headline=just-kelp-yourself&amp;method=full&amp;objectid=18544962&amp;siteid=66633-name_page.html
http://docs.newsbank.com/g/GooglePM/DSNB/lib00496,116F8F6619644268.html
http://www.thestandard.com.hk/news_detail.asp?we_cat=9&amp;art_id=37029&amp;sid=11922787&amp;con_type=1&amp;d_str=20070129&amp;fc=2
http://news.google.com/newspapers?id=EooUAAAAIBAJ&amp;sjid=mAQEAAAAIBAJ&amp;pg=4969,3586140&amp;dq=obesity&amp;hl=en
http://docs.newsbank.com/g/GooglePM/LB/lib00078,117CA30214B3E958.html
http://www.pe.com/lifestyles/stories/PE_Fea_Daily_D_diabetes0130.1021429.html
http://news.google.com/newspapers?id=5e0NAAAAIBAJ&amp;sjid=q3gDAAAAIBAJ&amp;pg=6680,4005052&amp;dq=obesity&amp;hl=en
http://www.digitaljournal.com/print/article/102127
http://docs.newsbank.com/g/GooglePM/ET/lib00121,116EA204F9554AB8.html
http://docs.newsbank.com/g/GooglePM/CT/lib00341,116F7D276A0504E0.html
http://news.google.com/newspapers?id=HaIpAAAAIBAJ&amp;sjid=ZuwDAAAAIBAJ&amp;pg=4503,6331106&amp;dq=obesity&amp;hl=en
http://news.google.com/newspapers?id=GAI1AAAAIBAJ&amp;sjid=V08KAAAAIBAJ&amp;pg=4858,3146458&amp;dq=obesity&amp;hl=en
http://news.google.com/newspapers?id=lOIqAAAAIBAJ&amp;sjid=G4sFAAAAIBAJ&amp;pg=6915,5800349&amp;dq=obesity&amp;hl=en
http://www.genengnews.com/news/bnitem.aspx?name=11956140
http://docs.newsbank.com/g/GooglePM/TNTB/lib00273,116FAF0A91421F10.html
http://www.redorbit.com/news/health/818521/ocs_largest_fitness_health__wellness_expo_launches_into_the/index.html
http://www.nutraingredients.com/Health-condition-categories/Cancer-risk-reduction/Flavones-and-flavonols-linked-to-lower-kidney-cancer-risk
http://media.www.diamondbackonline.com/media/storage/paper873/news/2007/01/30/Opinion/The-Tao.Of.Spongebob-2684109.shtml?sourcedomain=www.diamondbackonline.com&amp;MIIHost=media.collegepublisher.com
http://www.pr.com/press-release/28323
http://www.ukmedix.com/weight-loss/weight-loss-good-fats.cfm
http://www.timeforkids.com/TFK/kids/news/story/0,28277,1583294,00.html
http://www.merid.org/NDN/more.php?articleID=855&amp;search=%2FNDN%2Farchive.php%3FdoSearch%3D1%26stakeholders%255B%255D%3DIndustry&amp;scorePrecent=100
http://www.highbeam.com/doc/1P2-11836744.html?refid=gnews_1108
http://www.telegraphindia.com/1070129/asp/knowhow/story_7316208.asp
http://www.halifaxcourier.co.uk/ViewArticle.aspx?ArticleID=2003192&amp;SectionID=700
http://www.genengnews.com/news/bnitem.aspx?name=11952724
http://goliath.ecnext.com/premium/0199/0199-6211766.html
http://www.highbeam.com/doc/1P2-11272561.html?refid=gnews_1108
http://www.shieldsgazette.com/news/GOING-FOR-GREEN.2003049.jp
http://www.highbeam.com/doc/1N1-11838532976A04C0.html?refid=gnews_1108
http://www.highbeam.com/doc/1P2-10945458.html?refid=gnews_1108
http://www.highbeam.com/doc/1P2-10048590.html?refid=gnews_1108
http://pqasb.pqarchiver.com/smgpubs/access/1204571061.html?dids=1204571061:1204571061&amp;FMT=ABS&amp;FMTS=ABS:FT&amp;type=current&amp;date=Jan+29%2C+2007&amp;author=Eleanor+Cowie&amp;pub=The+Herald&amp;desc=It's+never+too+early+to+eat+well+.+.+.+or+too+late.+Here's+how+to+do+it+Eleanor+Cowie+on+the+food+tips+that+could+keep+you+living+longer&amp;pqatl=google
http://www.newburytoday.co.uk/News/Article.aspx?articleID=3703
http://www.highbeam.com/doc/1P2-10048622.html?refid=gnews_1108
http://www.nwipp-newspapers.com/UH/free/288079378950759.php
http://docs.newsbank.com/g/GooglePM/WTHB/lib01140,116F7E1BCE33C5D0.html
http://starbulletin.com/2007/01/29/business/bizbriefs.html
http://www.idahostatesman.com/2006/11/06/v-print/59048/enviroment-at-home-eating-driving.html
http://www.ccnmatthews.com/news/releases.Controller?action=check4Cookies&amp;searchText=false&amp;showText=all&amp;actionFor=632892
http://www.mediapost.com/publications/index.cfm?fa=Articles.showArticle&amp;art_aid=54679
http://www.highbeam.com/doc/1P2-12221685.html?refid=gnews_1108
http://blackstarnews.com/?c=132&amp;a=2937
http://www.highbeam.com/doc/1P2-10048602.html?refid=gnews_1108
http://www.highbeam.com/doc/1P2-10086601.html?refid=gnews_1108
http://docs.newsbank.com/g/GooglePM/CRGB/lib00212,116FB5A472E05A60.html
http://www.aspentimes.com/article/20070129/COLUMN/101290044
http://www.highbeam.com/doc/1P1-134168742.html?refid=gnews_1108
http://www.pittsburghlive.com/x/pittsburghtrib/opinion/columnists/vassilaros/s_490489.html
http://www.highbeam.com/doc/1P2-10630187.html?refid=gnews_1108
http://www.nysun.com/article/47567
http://www.egovmonitor.com/node/9224
http://www.highbeam.com/doc/1P2-10134310.html?refid=gnews_1108
http://www.highbeam.com/doc/1P2-10316586.html?refid=gnews_1108
http://www.eurweb.com/story/eur31122.cfm
http://www.sanduskyregister.com/articles/2007/01/29/viewpoints/register_viewpoints/151358.txt
http://goliath.ecnext.com/premium/0199/0199-6224273.html
http://www.gwhatchet.com/news/2007/01/29/Life/Weekly.Check.Up.Using.Diet.Pills-2682405.shtml
http://www.highbeam.com/doc/1P2-13234809.html?refid=gnews_1108
http://goliath.ecnext.com/premium/0199/0199-6278115.html
http://www.medicalnewstoday.com/medicalnews.php?newsid=61574
http://www.newshounds.us/2007/01/29/fox_news_the_american_middle_class_is_wealthy_on_the_world_stagethey_have_clothes.php
http://www.abc.net.au/health/thepulse/stories/2007/01/29/1835345.htm
http://docs.newsbank.com/g/GooglePM/RHHB/lib00982,116F88A3D73A74F8.html
http://www.npicenter.com/anm/anmviewer.asp?a=17547&amp;z=6
http://www.tahlequahdailypress.com/features/local_story_029100331.html?keyword=topstory
http://www.highbeam.com/doc/1P2-10134281.html?refid=gnews_1108
http://www.wcuquad.com/news/2007/01/29/OpEd/Restaurant.Smoking.Bans.An.Impediment.To.Free.Enterprise-2697033-page2.shtml
http://www.highbeam.com/doc/1P2-10630188.html?refid=gnews_1108
http://goliath.ecnext.com/premium/0199/0199-6191048.html
http://www.highbeam.com/doc/1P1-134168831.html?refid=gnews_1108
http://www.highbeam.com/doc/1P2-10316590.html?refid=gnews_1108
http://goliath.ecnext.com/premium/0199/0199-6274458.html
http://goliath.ecnext.com/premium/0199/0199-6211782.html
http://www.nysut.org/k12_6238.htm
http://www.highbeam.com/doc/1P2-12786464.html?refid=gnews_1108
http://pqasb.pqarchiver.com/thestar/access/1204472311.html?dids=1204472311:1204472311&amp;FMT=ABS&amp;FMTS=ABS:FT&amp;type=current&amp;date=Jan+29%2C+2007&amp;author=&amp;pub=The+Spectator&amp;desc=Too+Good+to+Miss&amp;pqatl=google
http://www.santiagotimes.cl/index.php?option=com_content&amp;view=article&amp;id=10651:CHILEAN-FAST-FOOD-INDUSTRY-ON-THE-RISE&amp;catid=1:other&amp;Itemid=38
http://www.expressandstar.co.uk/2007/01/29/schools-will-ditch-junk-food/
http://www.highbeam.com/doc/1P2-11006574.html?refid=gnews_1108
http://www.independent.ie/unsorted/features/we-were-so-slim-in-the-1970s-61898.html
http://news.google.com/newspapers?id=icQ0AAAAIBAJ&amp;sjid=fiEGAAAAIBAJ&amp;pg=5618,3145335&amp;dq=obesity&amp;hl=en
http://www.dailycamera.com/ci_13072800
http://www.medicalnewstoday.com/medicalnews.php?newsid=61580
http://www.highbeam.com/doc/1P2-10086610.html?refid=gnews_1108
http://docs.newsbank.com/g/GooglePM/FW/lib00125,116FA0F87986BEE0.html
http://www.newswatchngr.com/editorial/allaccess/nigeria/10129122203.htm
http://news.google.com/newspapers?id=DIYlAAAAIBAJ&amp;sjid=j_QFAAAAIBAJ&amp;pg=1910,2858400&amp;dq=obesity&amp;hl=en
http://www.consumeraffairs.com/news04/2007/01/diabetes_genes.html
http://www.christianpost.com/article/20070129/25476_SLOW_Carbs_-_Not_No_Carbs.htm
http://news.google.com/newspapers?id=vVk1AAAAIBAJ&amp;sjid=kSUMAAAAIBAJ&amp;pg=1914,21902662&amp;dq=obesity&amp;hl=en
http://goliath.ecnext.com/premium/0199/0199-6188456.html
http://goliath.ecnext.com/premium/0199/0199-6224278.html
http://it.health.yahoo.net/c_news.asp?id=17739&amp;c=12&amp;s=1
http://blog.udn.com/alex0310/695351
http://www.entrepreneur.com/tradejournals/article/158565176.html
http://www.nature.com/ijo/journal/v32/n12/abs/ijo2008158a.html
http://www.nature.com/ijo/journal/v32/n2/full/0803704a.html
http://www.eurekalert.org/pub_releases/2007-01/uomh-ecr012907.php
http://www.thatsfit.com/2007/01/30/six-states-get-as-for-fixing-child-obesity/
http://www.fiercebiotech.com/story/gw-pharma-to-test-cannabis-as-obesity-therapy/2007-01-31
http://abclocal.go.com/wls/story?section=health&amp;id=4986533
http://www.washingtonpost.com/wp-dyn/content/article/2007/01/30/AR2007013001256.html
http://www.highbeam.com/doc/1P2-10138874.html?refid=gnews_1108
http://www.chinadaily.com.cn/china/2007-01/30/content_795861.htm
http://www.naturalnews.com/021531_omega-3_fatty_acids_unsaturated_fat.html
http://abclocal.go.com/wls/story?section=health&amp;id=4986553
http://www.highbeam.com/doc/1P1-134228025.html?refid=gnews_1108
http://www1.whdh.com/features/articles/healthcast/BO41704/
http://www.bloomberg.com/apps/news?pid=20601101&amp;sid=avSobsgFcT_A&amp;refer=japan
http://goliath.ecnext.com/premium/0199/0199-6197865.html
http://www.washingtonpost.com/wp-dyn/content/article/2007/01/29/AR2007012901388.html
http://pqasb.pqarchiver.com/baltsun/access/1205219301.html?dids=1205219301:1205219301&amp;FMT=ABS&amp;FMTS=ABS:FT&amp;type=current&amp;date=Jan+30%2C+2007&amp;author=MILTON+KENT&amp;pub=The+Sun&amp;desc=FOR+LINEMEN%2C+FOOTBALL+IS+BIG%2C+MAYBE+TOO+BIG%2C+STUDY+SHOWS&amp;pqatl=google
http://www.the-daily-record.com/news/article/1537841
http://docs.newsbank.com/g/GooglePM/WDNB/lib00684,11701D513893B808.html
http://uk.reuters.com/article/idUKCOL07321520070130
http://www.foxnews.com/story/0,2933,248188,00.html
http://www.news.com.au/heraldsun/story/0,21985,21136971-5000117,00.html
http://www.highbeam.com/doc/1P1-134185874.html?refid=gnews_1108
http://www.smh.com.au/news/good-living/little-lunchs-big-challenge/2007/01/29/1169919259584.html
http://www.csmonitor.com/2007/0130/p03s03-ussc.html
http://www.chron.com/disp/story.mpl/nation/4510589.html
http://docs.newsbank.com/g/GooglePM/ST/lib00154,116FCCF236D03230.html
http://www.bloomberg.com/apps/news?pid=20601101&amp;sid=afZnIkCsDeLY&amp;refer=japan
http://www.theage.com.au/news/national/parents-blind-to-fat-children/2007/01/30/1169919329157.html
http://www.highbeam.com/doc/1P1-134409351.html?refid=gnews_1108
http://pqasb.pqarchiver.com/orlandosentinel/access/1205224781.html?dids=1205224781:1205224781&amp;FMT=ABS&amp;FMTS=ABS:FT&amp;type=current&amp;date=Jan+30%2C+2007&amp;author=Sally+Squires%2C+The+Washington+Post&amp;pub=Orlando+Sentinel&amp;desc=Don't+just+watch+what+you+eat+--+watch+what+you+drink%2C+too&amp;pqatl=google
http://docs.newsbank.com/g/GooglePM/DP/lib00152,116FF90EEC720188.html
http://www.highbeam.com/doc/1P1-134197296.html?refid=gnews_1108
http://www.bizjournals.com/dayton/stories/2007/01/29/daily16.html
http://pqasb.pqarchiver.com/bostonherald/access/1205987051.html?dids=1205987051:1205987051&amp;FMT=ABS&amp;FMTS=ABS:FT&amp;type=current&amp;date=Jan+30%2C+2007&amp;author=MARGERY+EAGAN&amp;pub=Boston+Herald&amp;desc=Downward+dog+is+cat's+meow+for+at-risk+kids&amp;pqatl=google
http://pqasb.pqarchiver.com/orlandosentinel/access/1205226111.html?dids=1205226111:1205226111&amp;FMT=ABS&amp;FMTS=ABS:FT&amp;type=current&amp;date=Jan+30%2C+2007&amp;author=Steven+D.+Barnes%2C+Sentinel+Staff+Writer&amp;pub=Orlando+Sentinel&amp;desc=SEEKING+SURPLUS+CITRUS%3B+Anti-hunger+effort+collects+fruit+for+the+needy&amp;pqatl=google
http://docs.newsbank.com/g/GooglePM/CSTB/lib00224,116FC7D85F2A9F58.html
http://www.dailyrecord.co.uk/news/tm_headline=here-s-the-diet-of-your-dreams-&amp;method=full&amp;objectid=18549311&amp;siteid=66633-name_page.html
http://www.highbeam.com/doc/1P2-3715328.html?refid=gnews_1108
http://www.dailyrecord.co.uk/news/tm_headline=personal-touch-works-wonders-&amp;method=full&amp;objectid=18549319&amp;siteid=66633-name_page.html
http://www.nature.com/ajg/journal/v102/n12/abs/ajg2007530a.html
http://docs.newsbank.com/g/GooglePM/NJ/lib00062,1170181B49000BF0.html
http://www.highbeam.com/doc/1P2-13451918.html?refid=gnews_1108
http://www.highbeam.com/doc/1P2-13451970.html?refid=gnews_1108
http://docs.newsbank.com/g/GooglePM/MH/lib00245,1171D3845636B8C8.html
http://pqasb.pqarchiver.com/thestar/access/1205138371.html?dids=1205138371:1205138371&amp;FMT=ABS&amp;FMTS=ABS:FT&amp;type=current&amp;date=Jan+30%2C+2007&amp;author=LISA+FODERARO&amp;pub=The+Record&amp;desc=Spammers+play+on+our+insecurities&amp;pqatl=google
http://news.google.com/newspapers?id=FaI8AAAAIBAJ&amp;sjid=HBEGAAAAIBAJ&amp;pg=1708,1279058&amp;dq=obesity&amp;hl=en
http://www.physorg.com/news89385431.html
http://www.highbeam.com/doc/1P1-134275755.html?refid=gnews_1108
http://www.highbeam.com/doc/1P2-11006602.html?refid=gnews_1108
http://www.diabetesincontrol.com/contact-us/4524-&amp;action=1
http://news.google.com/newspapers?id=B4cnAAAAIBAJ&amp;sjid=WQQGAAAAIBAJ&amp;pg=3645,5981504&amp;dq=obesity&amp;hl=en
http://www.highbeam.com/doc/1P2-10943144.html?refid=gnews_1108
http://goliath.ecnext.com/premium/0199/0199-6196523.html
http://pqasb.pqarchiver.com/smgpubs/access/1205115661.html?dids=1205115661:1205115661&amp;FMT=ABS&amp;FMTS=ABS:FT&amp;type=current&amp;date=Jan+30%2C+2007&amp;author=Emma+Seith&amp;pub=The+Herald&amp;desc=Pushing+for+a+better+start+in+life+Researchers+have+been+quick+to+identify+a+link+between+poverty+and+wellbeing.+They+are+not+so+clear+on+how+we+can+break+it.&amp;pqatl=google
http://www.highbeam.com/doc/1P2-11276665.html?refid=gnews_1108
http://docs.newsbank.com/g/GooglePM/MRTB/lib00685,116FC1F537D39870.html
http://dvd.monstersandcritics.com/reviews/article_1253551.php/DVD_Review_Bandidas
http://www.thespoof.com/news/spoof.cfm?headline=s4i14304
http://news.google.com/newspapers?id=vlk1AAAAIBAJ&amp;sjid=kSUMAAAAIBAJ&amp;pg=2536,22326417&amp;dq=obesity&amp;hl=en
http://www.diabetesincontrol.com/articles/diabetes-news/4513
http://goliath.ecnext.com/premium/0199/0199-6193862.html
http://www.highbeam.com/doc/1P1-134207331.html?refid=gnews_1108
http://pqasb.pqarchiver.com/thestar/access/1205138411.html?dids=1205138411:1205138411&amp;FMT=ABS&amp;FMTS=ABS:FT&amp;type=current&amp;date=Jan+30%2C+2007&amp;author=&amp;pub=The+Spectator&amp;desc=Health+news&amp;pqatl=google
http://www.mad.co.uk/Main/News/Articlex/93a5d6dd15cd4f4bbb402416ef68e336/Profit-over-perception.html
http://www.highbeam.com/doc/1P1-134228093.html?refid=gnews_1108
http://www.diabetesincontrol.com/component/content/article/4510-
http://www.eurekalert.org/pub_releases/2007-01/sp-sir013007.php
http://docs.newsbank.com/g/GooglePM/OLPB/lib00441,1172D298CA118B90.html
http://docs.newsbank.com/g/GooglePM/PDHB/lib00226,116FE8B425B9BAE8.html
http://www.highbeam.com/doc/1P2-10051130.html?refid=gnews_1108
http://www.highbeam.com/doc/1P1-134275757.html?refid=gnews_1108
http://abclocal.go.com/wabc/story?section=local&amp;id=4984906
http://news.google.com/newspapers?id=nekfAAAAIBAJ&amp;sjid=qtkEAAAAIBAJ&amp;pg=1815,1619002&amp;dq=obesity&amp;hl=en
http://www.highbeam.com/doc/1P1-134275756.html?refid=gnews_1108
http://www.commondreams.org/views07/0130-22.htm
http://www.marketingprofs.com/7/duncan9.asp
http://goliath.ecnext.com/premium/0199/0199-6197883.html
http://www.naturalnews.com/021522_aspartame_artificial_sweeteners.html
http://www.tvfodder.com/30_rock/archives/2007/01/30_rock_the_head_and_the_hair.shtml
http://www.napavalleyregister.com/articles/2007/01/30/opinion/letters_to_the_editor/doc45bf4e45c7ee8742598114.txt
http://www.highbeam.com/doc/1P2-10138869.html?refid=gnews_1108
http://www.highbeam.com/doc/1P2-11276680.html?refid=gnews_1108
http://news.google.com/newspapers?id=vlk1AAAAIBAJ&amp;sjid=kSUMAAAAIBAJ&amp;pg=1072,22489725&amp;dq=obesity&amp;hl=en
http://www.pittsburghlive.com/x/pittsburghtrib/opinion/columnists/seate/s_490840.html
http://www.highbeam.com/doc/1P1-134227989.html?refid=gnews_1108
http://www.highbeam.com/doc/1N1-1183884F06202938.html?refid=gnews_1108
http://education.guardian.co.uk/schools/notebook/story/0,,2001245,00.html
http://www.yaledailynews.com/articles/view/19655
http://www.diabetesincontrol.com/articles/diabetes-news/4516
http://www.highbeam.com/doc/1P2-10307594.html?refid=gnews_1108
http://calorielab.com/news/2007/01/30/nibbles-okinawans-succumb-to-western-diet/
http://www.highbeam.com/doc/1P1-134207324.html?refid=gnews_1108
http://www.highbeam.com/doc/1P1-134227735.html?refid=gnews_1108
http://goliath.ecnext.com/premium/0199/0199-6197009.html
http://goliath.ecnext.com/premium/0199/0199-6197266.html
http://www.highbeam.com/doc/1P2-10138892.html?refid=gnews_1108
http://news.google.com/newspapers?id=SCIlAAAAIBAJ&amp;sjid=lxAGAAAAIBAJ&amp;pg=1260,2970447&amp;dq=obesity&amp;hl=en
http://www.physorg.com/news89390229.html
http://psychcentral.com/news/2007/01/30/how-mental-factors-up-risk-of-heart-disease/583.html
http://www.highbeam.com/doc/1P2-11835899.html?refid=gnews_1108
http://www.loislaw.com/gpc/index.htp?dockey=20047771@USFR07
http://www.highbeam.com/doc/1P2-11007615.html?refid=gnews_1108
http://www.highbeam.com/doc/1P2-10138883.html?refid=gnews_1108
http://www.highbeam.com/doc/1P2-13231233.html?refid=gnews_1108
http://news.google.com/newspapers?id=1cAfAAAAIBAJ&amp;sjid=YdgEAAAAIBAJ&amp;pg=5643,2692539&amp;dq=obesity&amp;hl=en
http://www.maysville-online.com/articles/2007/01/30/local_news/2949fleming.txt
http://www.highbeam.com/doc/1P2-11034362.html?refid=gnews_1108
http://www.enewscourier.com/features/local_story_030140451.html
http://www.meridianstar.com/local/local_story_031003244.html
http://www.highbeam.com/doc/1P2-11034364.html?refid=gnews_1108
http://www.redorbit.com/news/health/819509/merck_serono_launches_easypodr_first_electronic_growth_hormone_injection_device/index.html
http://www.diabetesincontrol.com/articles/diabetes-news/4521&amp;Itemid=8
http://www.fiercebiotech.com/node/5445
http://www.abcmoney.co.uk/news/30200714680.htm
http://www.yeovilexpress.co.uk/display.var.1155560.0.get_healthy_and_raise_money_for_charity.php
http://news.google.com/newspapers?id=yu4pAAAAIBAJ&amp;sjid=QWoFAAAAIBAJ&amp;pg=2099,2931694&amp;dq=obesity&amp;hl=en
http://www.multichannel.com/article/CA6411454.html?display=Breaking+News
http://www.highbeam.com/doc/1P2-12534807.html?refid=gnews_1108
http://goliath.ecnext.com/premium/0199/0199-6197774.html
http://goliath.ecnext.com/premium/0199/0199-6194373.html
http://pqasb.pqarchiver.com/baxterbulletin/access/1736494751.html?FMT=ABS&amp;FMTS=ABS:FT&amp;type=current&amp;date=Jan+30%2C+2007&amp;author=Thomas+Garrett&amp;pub=Baxter+Bulletin&amp;desc=Is+nation+ready+for+another+man+from+Hope%3F&amp;pqatl=google
http://docs.newsbank.com/g/GooglePM/EN/lib00289,1170A5DF277E7558.html
http://www.invs.sante.fr/display/edito_.asp?doc=beh%2F2007%2F04%2Findex.htm
http://uk.reuters.com/article/idUKCOL15552820070131
http://www.forbes.com/markets/feeds/afx/2007/01/31/afx3379620.html
http://www.channelnewsasia.com/stories/health/view/255735/1/.html
http://www.metrowestdailynews.com/opinion/8998967364091379711
http://goliath.ecnext.com/premium/0199/0199-6202731.html
http://www.highbeam.com/doc/1P2-13231353.html?refid=gnews_1108
http://www.newswise.com/articles/view/526965/
http://www.earthtimes.org/articles/show/25937.html
http://calorielab.com/news/2007/01/31/nibbles-six-states-get-a-for-childhood-obesity-measures/
http://www.personneltoday.com/Articles/2007/01/31/39046/employers-turn-to-lawyers-for-guidance-on-obesity.html
http://www.govtech.com/gt/articles/103675
http://www.medicalnewstoday.com/medicalnews.php?newsid=61824
http://www.studlife.com/archives/News/2007/01/31/Lowsodiumlevelsatbirthlinkedtoobesityotherrisks/
http://docs.newsbank.com/g/GooglePM/CL/lib00113,11735A18A8F83478.html
http://www.highbeam.com/doc/1P2-10051146.html?refid=gnews_1108
http://goliath.ecnext.com/premium/0199/0199-6198522.html
http://goliath.ecnext.com/premium/0199/0199-6205084.html
http://www.canada.com/vancouversun/news/editorial/story.html?id=cd01d1de-c493-42db-b511-bd0140a020cd
http://www.nature.com/bjc/journal/v96/n9/abs/6603703a.html
http://www.eurekalert.org/pub_releases/2007-01/uom-mrt013107.php
http://www.dominicantoday.com/app/article.aspx?id=21998
http://www.abcmoney.co.uk/news/31200714772.htm
http://www.thevillager.com/villager_196/localsarelivinglonger.html
http://docs.newsbank.com/g/GooglePM/WNCB/lib00784,1170A5A657DABC38.html
http://www.emaxhealth.com/98/9303.html
http://www.csmonitor.com/2007/0131/p15s01-cogn.html
http://docs.newsbank.com/g/GooglePM/LB/lib00078,11813C45784D6420.html
http://www.fiercebiotech.com/node/5456
http://www.edweek.org/ew/articles/2007/01/31/21football.h26.html
http://pqasb.pqarchiver.com/thestar/access/1206710191.html?dids=1206710191:1206710191&amp;FMT=ABS&amp;FMTS=ABS:FT&amp;type=current&amp;date=Jan+31%2C+2007&amp;author=Jason+Matos&amp;pub=The+Spectator&amp;desc=2007+Fitness+Trends%3B+How+will+you+get+your+body+in+shape%3F+Functional+fitness%3F+Core+training%3F+Check+out+the+top+20+trends+identified+by+physical+fitness+experts.&amp;pqatl=google
http://www.medpagetoday.com/Cardiology/CoronaryArteryDisease/tb/4974
http://pqasb.pqarchiver.com/courant/access/1207234121.html?dids=1207234121:1207234121&amp;FMT=ABS&amp;FMTS=ABS:FT&amp;type=current&amp;date=Jan+31%2C+2007&amp;author=&amp;pub=Hartford+Courant&amp;desc=COMING+EVENTS&amp;pqatl=google
http://www.meatprocess.com/Products/CLA-studies-on-mice-and-rats-yield-different-results
http://www.timesonline.co.uk/tol/news/world/europe/article1303221.ece
http://www.heraldsun.com.au/entertainment/tv/biggest-loser-far-from-reality/story-e6frf9ho-1111112907086
http://www.highbeam.com/doc/1P1-134276577.html?refid=gnews_1108
http://www.wired.com/bodyhack/2007/01/pot_produces_mu/
http://www.heraldsun.com.au/entertainment/tv/biggest-loser-under-fire/story-e6frf9ho-1111112907090
http://www.marketwatch.com/news/story/drug-stocks-gain-bristol-myers-climbs/story.aspx?guid=%7B22B54F88-8394-44B0-A73F-FEB75E4B9309%7D
http://news.bbc.co.uk/2/hi/6314753.stm
http://www.thestar.com/News/article/176729
http://economictimes.indiatimes.com/articleshow/2220433.cms?prtpage=1
http://news.google.com/newspapers?id=prINAAAAIBAJ&amp;sjid=DnIDAAAAIBAJ&amp;pg=6459,5069993&amp;dq=obesity&amp;hl=en
http://www.nature.com/ijo/journal/v32/n4/abs/0803766a.html
http://www.dailyrecord.co.uk/news/tm_headline=rations-back-in-fashion&amp;method=full&amp;objectid=18553494&amp;siteid=66633-name_page.html
http://www.seattlepi.com/food/301737_chou31.html
http://pqasb.pqarchiver.com/bostonherald/access/1207281071.html?dids=1207281071:1207281071&amp;FMT=ABS&amp;FMTS=ABS:FT&amp;type=current&amp;date=Jan+31%2C+2007&amp;author=ANDREW+J.+MANUSE&amp;pub=Boston+Herald&amp;desc=Scales+tip+against+obese-boy+billboard&amp;pqatl=google
http://docs.newsbank.com/g/GooglePM/KC/lib00143,117027FD887004D8.html
http://www.highbeam.com/doc/1P2-5789975.html?refid=gnews_1108
http://www.nature.com/ki/journal/v71/n7/full/5002107a.html
http://www.highbeam.com/doc/1G1-106717307.html?refid=gnews_1108
http://www.nature.com/jhh/journal/v22/n1/full/1002262a.html
http://www.nzherald.co.nz/section/466/story.cfm?c_id=466&amp;objectid=10421580
http://www.highbeam.com/doc/1P2-10743712.html?refid=gnews_1108
http://www.highbeam.com/doc/1P2-5789986.html?refid=gnews_1108
http://www.highbeam.com/doc/1G1-106717314.html?refid=gnews_1108
http://www.highbeam.com/doc/1G1-106717321.html?refid=gnews_1108
http://docs.newsbank.com/g/GooglePM/MN/lib00172,11708D622FAC9ED0.html
http://www.nature.com/ejcn/journal/v62/n11/abs/1602853a.html
http://pqasb.pqarchiver.com/orlandosentinel/access/1206830241.html?dids=1206830241:1206830241&amp;FMT=ABS&amp;FMTS=ABS:FT&amp;type=current&amp;date=Jan+31%2C+2007&amp;author=Mighk+Wilson&amp;pub=Orlando+Sentinel&amp;desc=Clear+path+for+pedal+power&amp;pqatl=google
http://pqasb.pqarchiver.com/dailypress/access/1207394921.html?dids=1207394921:1207394921&amp;FMT=ABS&amp;FMTS=ABS:FT&amp;type=current&amp;date=Jan+31%2C+2007&amp;author=CAROL+SCOTT+cscott%40dailypress.com+%7C+223-5686&amp;pub=Daily+Press&amp;desc=POQUOSON+NAMED+STATE'S+HEALTHIEST+COMMUNITY&amp;pqatl=google
http://docs.newsbank.com/g/GooglePM/LB/lib00078,11813C435CE5A4E0.html
http://news.google.com/newspapers?id=XxUfAAAAIBAJ&amp;sjid=soYEAAAAIBAJ&amp;pg=5602,7495184&amp;dq=obesity&amp;hl=en
http://news.google.com/newspapers?id=H6IpAAAAIBAJ&amp;sjid=ZuwDAAAAIBAJ&amp;pg=1678,6685643&amp;dq=obesity&amp;hl=en
http://www.chinadaily.com.cn/photo/2007-01/31/content_797726.htm
http://www.highbeam.com/doc/1P1-134342166.html?refid=gnews_1108
http://docs.newsbank.com/g/GooglePM/OSBB/lib00839,1175E08454EE2F50.html
http://docs.newsbank.com/g/GooglePM/CL/lib00113,1175BA6F47853B60.html
http://docs.newsbank.com/g/GooglePM/BN/lib00141,1170516BAA0D1F18.html
http://select.nytimes.com/iht/2007/01/31/world/IHT-31globalist.html?partner=rssnyt&amp;emc=rss&amp;pagewanted=all
http://pqasb.pqarchiver.com/sun_sentinel/access/1206718761.html?dids=1206718761:1206718761&amp;FMT=ABS&amp;FMTS=ABS:FT&amp;type=current&amp;date=Jan+31%2C+2007&amp;author=&amp;pub=South+Florida+Sun+-+Sentinel&amp;desc=XLI+WAYS+THE+NFL+HAS+CHANGED+SINCE+1967&amp;pqatl=google
http://southflorida.bizjournals.com/southflorida/stories/2007/01/29/daily28.html?jst=b_ln_hl
http://news.google.com/newspapers?id=-SMlAAAAIBAJ&amp;sjid=IxIGAAAAIBAJ&amp;pg=1690,2072903&amp;dq=obesity&amp;hl=en
http://www.medicalnewstoday.com/articles/61968.php
http://www.earthtimes.org/articles/show/25933.html
http://www.highbeam.com/doc/1P2-13231337.html?refid=gnews_1108
http://www.starcanterbury.co.nz/local/news/grocery-run-now-a-time-trial/3719856/
http://www.highbeam.com/doc/1N1-1183884F0CDEE048.html?refid=gnews_1108
http://www.bdrecorder.co.uk/content/barkinganddagenham/recorder/news/story.aspx?brand=RECOnline&amp;category=newsBarkDag&amp;tBrand=northlondon24&amp;tCategory=newsBarkDag&amp;itemid=WeED31%20Jan%202007%2016%3A22%3A42%3A107
http://www.highbeam.com/doc/1Y1-102721898.html?refid=gnews_1108
http://www.highbeam.com/doc/1P2-13234958.html?refid=gnews_1108
http://www.nwipp-newspapers.com/dn/free/295025873266476.php
http://www.mediapost.com/publications/index.cfm?fa=Articles.showEdition&amp;art_send_date=2007-1-31&amp;art_type=43
http://www.wtrf.com/story.cfm?func=viewstory&amp;storyid=19380
http://www.highbeam.com/doc/1P2-10094767.html?refid=gnews_1108
http://www.grist.org/article/bad-dietary-habits
http://www.just-food.com/news/government-blocks-cheese-ads-aimed-at-kids_id97340.aspx
http://www.highbeam.com/doc/1P2-12791399.html?refid=gnews_1108
http://www.highbeam.com/doc/1N1-11838620B05C66D0.html?refid=gnews_1108
http://www.dailynewstribune.com/opinion/8998967380767932414
http://www.highbeam.com/doc/1P1-134333511.html?refid=gnews_1108
http://www.list.co.uk/article/1259-glasgow-film-festival-fast-food-nation-interview/
http://www.highbeam.com/doc/1P2-13666694.html?refid=gnews_1108
http://www.loislaw.com/gpc/index.htp?dockey=20057365@USFR07
http://www.expresspharmaonline.com/20070131/management03.shtml
http://www.chesterfieldobserver.com/news/2007-01-31/Health_Matters/Get_off_the_couch.html
http://www.townonline.com/bedford/opinion/8998966401985150975
http://www.highbeam.com/doc/1P2-11006651.html?refid=gnews_1108
http://www.highbeam.com/doc/1P2-10307841.html?refid=gnews_1108
http://www.highbeam.com/doc/1P2-10307821.html?refid=gnews_1108
http://www.highbeam.com/doc/1P1-134333257.html?refid=gnews_1108
http://docs.newsbank.com/g/GooglePM/DH/lib00436,11703464B6D70448.html
http://goliath.ecnext.com/premium/0199/0199-6203383.html
http://www.nwipp-newspapers.com/FH/free/303103300939659.php
http://www.fool.com/investing/international/2007/01/31/novo-nordisk-knows-sales-growth.aspx
http://www.nwipp-newspapers.com/FH/free/297446602740111.php
http://www.derehamtimes.co.uk/content/derehamtimes/news/story.aspx?brand=DFTOnline&amp;category=News&amp;tBrand=DFTonline&amp;tCategory=news&amp;itemid=NOED31%20Jan%202007%2016%3A32%3A04%3A620
http://www.dissmercury.co.uk/content/dissmercury/news/story.aspx?brand=DMAOnline&amp;category=News&amp;tBrand=DMAOnline&amp;tCategory=news&amp;itemid=NOED31%20Jan%202007%2017%3A34%3A05%3A653
http://www.times-journal.com/report.lasso?WCD=6750
http://www.highbeam.com/doc/1P2-10094780.html?refid=gnews_1108
http://www.caterersearch.com/Articles/2007/01/31/311184/northern-ireland-to-ban-high-fat-snacks-from-schools.htm
http://home.businesswire.com/portal/site/google/index.jsp?ndmViewId=news_view&amp;newsId=20070216005076&amp;newsLang=en
http://www.freshplaza.com/2007/0131/2_uk_healthier2007.html
http://dailysoutherner.com/archive/x1210016712/Heritage-Hospital-leading-battle-of-the-bulge
http://www.highbeam.com/doc/1P2-10094810.html?refid=gnews_1108
http://news.google.com/newspapers?id=UPA8AAAAIBAJ&amp;sjid=lfcFAAAAIBAJ&amp;pg=1985,29678276&amp;dq=obesity&amp;hl=en
http://goliath.ecnext.com/premium/0199/0199-6202759.html
http://docs.newsbank.com/g/GooglePM/FW/lib00125,1170455FC86FF920.html
http://www.thedailysentinel.com/story.lasso?ewcd=e1b492608eaab71f
http://calorielab.com/news/2007/01/31/taking-weight-lightly-the-cheech-and-chong-cure/
http://www.highbeam.com/doc/1N1-1175845C16C4DF68.html?refid=gnews_1108
http://www.newswise.com/articles/view/526949/
http://www.hucknalltoday.co.uk/ViewArticle2.aspx?SectionID=743&amp;ArticleID=2009625
http://www.daytondailynews.com/n/content/oh/story/news/local/2007/01/31/ddn020107kidney.html
http://www.highbeam.com/doc/1P1-134309758.html?refid=gnews_1108
http://www.nwipp-newspapers.com/UH/free/323191483905312.php
http://www.highbeam.com/doc/1P1-134333473.html?refid=gnews_1108
http://news.google.com/newspapers?id=_QQeAAAAIBAJ&amp;sjid=oB0EAAAAIBAJ&amp;pg=1622,4019992&amp;dq=obesity&amp;hl=en
http://www.highbeam.com/doc/1P1-134333243.html?refid=gnews_1108
http://news.google.com/newspapers?id=aNMpAAAAIBAJ&amp;sjid=c_cFAAAAIBAJ&amp;pg=1498,3220962&amp;dq=obesity&amp;hl=en
http://news.google.com/newspapers?id=9X0xAAAAIBAJ&amp;sjid=lqIFAAAAIBAJ&amp;pg=1126,7120979&amp;dq=obesity&amp;hl=en
http://docs.newsbank.com/g/GooglePM/NP/lib00287,1183884F0CDEE048.html
http://docs.newsbank.com/g/GooglePM/BRFB/lib00699,11709A8525C17B48.html
http://www.zeenews.com/articles.asp?aid=351116&amp;ssid=204&amp;sid=LIF
http://www.independent.ie/health/pizza-giant-drops-dangerous-fats-62165.html
http://www.azonano.com/news.asp?newsID=3643
http://news.google.com/newspapers?id=CUwlAAAAIBAJ&amp;sjid=uxQGAAAAIBAJ&amp;pg=659,2249614&amp;dq=obesity&amp;hl=en
http://docs.newsbank.com/g/GooglePM/ME/lib00080,11704C625CBEA480.html
http://www.medicalnewstoday.com/articles/61972.php
http://blog.seattlepi.nwsource.com/veb/archives/111016.asp
http://docs.newsbank.com/g/GooglePM/IDSB/lib00001,11703C679136FB80.html
http://goliath.ecnext.com/premium/0199/0199-6202980.html
http://goliath.ecnext.com/premium/0199/0199-6198645.html
http://docs.newsbank.com/g/GooglePM/HN/lib00129,11838620B81B5F70.html
http://www.perfil.com/contenidos/2007/01/31/noticia_0037.html
http://www.foxnews.com/story/0,2933,249460,00.html
http://www.nature.com/oby/journal/vaop/ncurrent/abs/oby2008240a.html
http://pqasb.pqarchiver.com/USAToday/access/1208164801.html?dids=1208164801:1208164801&amp;FMT=ABS&amp;FMTS=ABS:FT&amp;type=current&amp;date=Feb+01%2C+2007&amp;author=Nanci+Hellmich&amp;pub=USA+TODAY&amp;desc=Study%3A+Binge+eating+is+No.+1+food+disorder+in+USA+%3B+Causes+obesity%2C+other+problems&amp;pqatl=google
http://goliath.ecnext.com/premium/0199/0199-6347077.html
http://www.cmaj.ca/cgi/content/full/172/3/310
http://www.bioworld.com/servlet/com.accumedia.web.Dispatcher?next=bioWorldHeadlines_article&amp;forceid=42476
http://www.earthtimes.org/articles/show/26356.html
http://goliath.ecnext.com/premium/0199/0199-6537761.html
http://goliath.ecnext.com/premium/0199/0199-6317598.html
http://pqasb.pqarchiver.com/bostonherald/access/1208483021.html?dids=1208483021:1208483021&amp;FMT=ABS&amp;FMTS=ABS:FT&amp;type=current&amp;date=Feb+01%2C+2007&amp;author=MARGERY+EAGAN&amp;pub=Boston+Herald&amp;desc=Cruel+world+stifles+bid+to+battle+obesity&amp;pqatl=google
http://www.renalandurologynews.com/obesity-does-not-always-increase-mortality/article/24228/
http://goliath.ecnext.com/premium/0199/0199-6317604.html
http://goliath.ecnext.com/premium/0199/0199-6258446.html
http://www.highbeam.com/doc/1P2-12265425.html?refid=gnews_1108
http://jcem.endojournals.org/cgi/content/abstract/jc.2006-0572v1
http://www.highbeam.com/doc/1P1-134424524.html?refid=gnews_1108
http://www.wickedlocal.com/amesbury/news/education/x425456897
http://goliath.ecnext.com/premium/0199/0199-6235204.html
http://www.4ni.co.uk/northern_ireland_news.asp?id=58950
http://www.earthtimes.org/articles/show/26252.html
http://www.ajcn.org/cgi/content/abstract/77/3/551
http://www.herefordtimes.com/news/htnewshealth/display.var.1162181.0.survey_shows_obesity_levels_are_the_same.php
http://www.kcrg.com/news/local/5441826.html
http://goliath.ecnext.com/premium/0199/0199-7248802.html
http://www.lancashireeveningtelegraph.co.uk/display.var.1162040.0.overeating_not_cause_for_all_obesity.php
http://www.ajcn.org/cgi/content/abstract/50/5/915
http://goliath.ecnext.com/premium/0199/0199-6317631.html
http://www.highbeam.com/doc/1P2-13231416.html?refid=gnews_1108
http://www.washingtonpost.com/wp-dyn/content/article/2007/02/01/AR2007020100173.html
http://www.boston.com/news/local/articles/2007/02/01/fat_chance_ad_wont_bring_desired_result
http://pqasb.pqarchiver.com/nypost/access/1208045471.html?dids=1208045471:1208045471&amp;FMT=ABS&amp;FMTS=ABS:FT&amp;type=current&amp;date=Feb+01%2C+2007&amp;author=Rita+Delfiner&amp;pub=New+York+Post&amp;desc='TOON+TOUTS+A+HEALTHY+SHREK-FAST&amp;pqatl=google
http://goliath.ecnext.com/premium/0199/0199-6387202.html
http://goliath.ecnext.com/premium/0199/0199-6207029.html
http://goliath.ecnext.com/premium/0199/0199-6438620.html
http://www.highbeam.com/doc/1P2-13231495.html?refid=gnews_1108
http://goliath.ecnext.com/premium/0199/0199-6206472.html
http://goliath.ecnext.com/premium/0199/0199-6265853.html
http://www.newswise.com/articles/older-adults-face-double-whammy-when-it-comes-to-body-fat?ret=/articles/list&amp;category=&amp;page=38&amp;search%5Bstatus%5D=3&amp;search%5Bsort%5D=date+desc&amp;search%5Bchannel_id%5D=5
http://docs.newsbank.com/g/GooglePM/MSSB/lib00861,117069C15E323598.html
http://goliath.ecnext.com/premium/0199/0199-6454347.html
http://www.heartland.org/budgetandtax-news.org/article/20469/Newest_Sin_Tax_Targets_Soft_Drinks_Vending_Machines_DriveThroughs.html
http://goliath.ecnext.com/premium/0199/0199-6309091.html
http://goliath.ecnext.com/premium/0199/0199-6358082.html
http://www.businessweek.com/the_thread/brandnewday/archives/2007/02/negative_calori.html?chan=search
http://www.belfasttelegraph.co.uk/business/astrazeneca-in-163410m-bid-to-lift-drugs-pipeline-13409661.html?startindex=-1
http://www.dailymail.co.uk/news/article-433179/Archery-golf-curriculum-Govt-attempts-shake-students-up.html
http://pqasb.pqarchiver.com/courant/access/1208139341.html?dids=1208139341:1208139341&amp;FMT=ABS&amp;FMTS=ABS:FT&amp;type=current&amp;date=Feb+01%2C+2007&amp;author=&amp;pub=Hartford+Courant&amp;desc=COMING+EVENTS&amp;pqatl=google
http://www.opednews.com/articles/opedne_sandy_sa_070125_butt_out_of_our_pers.htm
http://www.webwire.com/ViewPressRel.asp?aId=26991
http://goliath.ecnext.com/premium/0199/0199-6206334.html
http://goliath.ecnext.com/premium/0199/0199-7248801.html
http://pqasb.pqarchiver.com/USAToday/access/1209462291.html?dids=1209462291:1209462291&amp;FMT=ABS&amp;FMTS=ABS:FT&amp;type=current&amp;date=Feb+01%2C+2007&amp;author=Robert+Lipsyte&amp;pub=USA+TODAY&amp;desc=Not+a+Super+fan%3F+%3B+Here's+a+playbook+on+7+different+ways+to+watch+the+Colts-Bears+and+get+an+insight+into+the+game+of+life.&amp;pqatl=google
http://uk.reuters.com/article/idUKCOL16384020070201
http://www.ew.com/ew/article/0,,695239,00.html
http://www.telegraph.co.uk/sport/othersports/wrestling/2307057/Wrestling-with-a-weighty-issue.html
http://news.bbc.co.uk/2/hi/uk_news/wales/south_east/6320947.stm
http://www.highbeam.com/doc/1P1-134406643.html?refid=gnews_1108
http://www.telegraph.co.uk/health/main.jhtml?view=DETAILS&amp;grid=&amp;xml=/health/2007/02/01/hdad101.xml
http://www.cbsnews.com/stories/2007/02/01/superbowl/main2421038.shtml
http://www.usatoday.com/travel/hotels/2007-02-01-marriott-usat_x.htm
http://www.philly.com/dailynews/columnists/kimberly_garrison/20070201_Kimberly_Garrison___Affairs_of_the_heart__Women_s_health_is_in_their_hands.html
http://www.philly.com/inquirer/opinion/nj/5439576.html
http://docs.newsbank.com/g/GooglePM/PI/lib00186,1170ADE61DE95170.html
http://www.telegraph.co.uk/news/uknews/1541249/Harmful-fats-removed-from-supermarket-food.html
http://www.time.com/time/business/article/0,8599,1584697,00.html
http://www.thestar.com/Business/article/177266
http://www.telegraph.co.uk/money/main.jhtml?xml=/money/2007/02/01/bcnastra01.xml
http://www.projo.com/education/content/WB_fitness_02-01-07_I147354.195d181.html
http://docs.newsbank.com/g/GooglePM/SP/lib00247,11710DEE5A9ABEC8.html
http://www.bloomberg.com/apps/news?pid=20601085&amp;sid=aqvban0jOndE&amp;refer=europe
http://uk.ibtimes.com/articles/20070201/astrazenca-forecasts-higher-profits-job-losses.htm
http://www.nature.com/nm/journal/v13/n3/abs/nm1557.html?lang=en
http://www.nature.com/ejhg/journal/v15/n5/full/5201811a.html
http://www.nzherald.co.nz/world/news/article.cfm?c_id=2&amp;objectid=10421776
http://www.nature.com/nchembio/journal/v4/n3/full/nchembio0308-152.html
http://docs.newsbank.com/g/GooglePM/RM/lib00243,1170724EF1F04570.html
http://www.dailymail.co.uk/femail/article-432939/My-quest-size-zero.html
http://pqasb.pqarchiver.com/courant/access/1208139391.html?dids=1208139391:1208139391&amp;FMT=ABS&amp;FMTS=ABS:FT&amp;type=current&amp;date=Feb+01%2C+2007&amp;author=KATHLEEN+MEGAN%3B+Courant+Staff+Writer&amp;pub=Hartford+Courant&amp;desc=FIXED+ON+BEING+FIT+%3B+SELF-MOTIVATED+KIDS+WORK+TO+TURN+THE+TABLES+ON+AN+UNHEALTHFUL+LIFESTYLE&amp;pqatl=google
http://www.canada.com/edmontonjournal/news/snowsport/story.html?id=f5a8e3ce-6557-414d-9ef1-5c7d9d81a017
http://www.nature.com/nrd/journal/v7/n2/execsumm/nrd2467.html
http://www.highbeam.com/doc/1P1-134429018.html?refid=gnews_1108
http://www.highbeam.com/doc/1P2-10743914.html?refid=gnews_1108
http://www.nature.com/ajg/journal/v102/n2/full/ajg200762a.html
http://www.channelnewsasia.com/stories/singaporelocalnews/view/256086/1/.html
http://docs.newsbank.com/g/GooglePM/SAEC/lib00210,11708FC18E2B1B10.html
http://pqasb.pqarchiver.com/chicagotribune/access/1207635981.html?dids=1207635981:1207635981&amp;FMT=ABS&amp;FMTS=ABS:FT&amp;type=current&amp;date=Feb+01%2C+2007&amp;author=Don+Pierson&amp;pub=Chicago+Tribune&amp;desc=Super--by+design+%3B+Bears+say+they're+leaner+and+meaner%2C+thanks+to+Rusty+Jones'+nutrition+program&amp;pqatl=google
http://docs.newsbank.com/g/GooglePM/LH/lib00131,1170BD121937DF20.html
http://news.google.com/newspapers?id=uPEeAAAAIBAJ&amp;sjid=TIYEAAAAIBAJ&amp;pg=2132,1176784&amp;dq=obesity&amp;hl=en
http://docs.newsbank.com/g/GooglePM/LB/lib00078,11838B34CD3D4C28.html
http://docs.newsbank.com/g/GooglePM/CS/lib00042,1170BDA8EDE20860.html
http://www.cbsnews.com/stories/2007/02/07/health/webmd/main2444564.shtml
http://www.bizjournals.com/twincities/stories/2007/01/29/daily51.html
http://www.bloomberg.com/apps/news?pid=20601102&amp;sid=avkdhxjUkujs&amp;refer=uk
http://www.nature.com/nm/journal/v13/n2/full/nm0207-126.html
http://docs.newsbank.com/g/GooglePM/PI/lib00186,1172FD6022616FF8.html
http://www.newsfactor.com/news/Nintendo-Wii-Winning-with-Consumers/story.xhtml?story_id=0010004334T1
http://news.google.com/newspapers?id=fqEpAAAAIBAJ&amp;sjid=XOwDAAAAIBAJ&amp;pg=1311,57489&amp;dq=obesity&amp;hl=en
http://docs.newsbank.com/g/GooglePM/WRAB/lib01008,1174D22DE46611C8.html
http://news.google.com/newspapers?id=TAY1AAAAIBAJ&amp;sjid=T08KAAAAIBAJ&amp;pg=3112,23574&amp;dq=obesity&amp;hl=en
http://docs.newsbank.com/g/GooglePM/MB/lib00180,1172CC89DAF90780.html
http://docs.newsbank.com/g/GooglePM/MB/lib00180,1172CC8A4EEB0FB0.html
http://docs.newsbank.com/g/GooglePM/VDBB/lib00675,1170D3CFD51BF610.html
http://pqasb.pqarchiver.com/projo/access/1209436291.html?dids=1209436291:1209436291&amp;FMT=ABS&amp;FMTS=ABS:FT&amp;type=current&amp;date=Feb+01%2C+2007&amp;author=&amp;pub=The+Providence+Journal&amp;desc=projoEXPRESS+-+QUICK+CITY+AND+TOWN+NEWS+FROM+ALL+EDITIONS+OF+TODAY'S+PROVIDENCE+JOURNAL&amp;pqatl=google
http://www.theinsider.com/news/32244_Bill_Clinton_Is_Too_Busy_To_Be_President_Of_Harvard
http://www.eurekalert.org/pub_releases/2007-02/ul-clc020107.php
http://docs.newsbank.com/g/GooglePM/DTMB/lib01773,1174D060DEFEAE60.html
http://www.aafp.org/afp/2007/0201/p299.html
http://carolinanewswire.com/news/News.cgi?database=1news.db&amp;command=viewone&amp;id=2443&amp;op=t
http://www.genengnews.com/news/bnitem.aspx?name=12119507
http://news.google.com/newspapers?id=xS49AAAAIBAJ&amp;sjid=yfcFAAAAIBAJ&amp;pg=2779,3008701&amp;dq=obesity&amp;hl=en
http://goliath.ecnext.com/premium/0199/0199-7242416.html
http://goliath.ecnext.com/premium/0199/0199-6358075.html
http://goliath.ecnext.com/premium/0199/0199-6275336.html
http://goliath.ecnext.com/premium/0199/0199-6249310.html
http://goliath.ecnext.com/premium/0199/0199-6317589.html
http://goliath.ecnext.com/premium/0199/0199-6309235.html
http://goliath.ecnext.com/premium/0199/0199-6235195.html
http://www.orthosupersite.com/view.aspx?rid=20414
http://www.highbeam.com/doc/1P2-13231517.html?refid=gnews_1108
http://goliath.ecnext.com/premium/0199/0199-6557680.html
http://www.highbeam.com/doc/1P2-10139047.html?refid=gnews_1108
http://northdenvernews.com/content/view/629/2/
http://www.highbeam.com/doc/1P1-134424642.html?refid=gnews_1108
http://docs.newsbank.com/g/GooglePM/SO/lib00301,11711BC5F907DA80.html
http://goliath.ecnext.com/premium/0199/0199-6235172.html
http://docs.newsbank.com/g/GooglePM/SGVB/lib00677,1170E2D02B84D6B0.html
http://jcem.endojournals.org/cgi/content/abstract/92/2/504
http://goliath.ecnext.com/premium/0199/0199-6361791.html
http://jcem.endojournals.org/cgi/content/abstract/91/4/1419
http://www.mcgill.ca/newsroom/intheheadlines/?timeframe=2007-02
http://www.brandrepublic.com/InDepth/Features/630293/PG-Tips-Adopts-New-Monkey/
http://www.highbeam.com/doc/1N1-11F417A04ABAC7C8.html?refid=gnews_1108
http://www.highbeam.com/doc/1P2-11986047.html?refid=gnews_1108
http://www.orthosupersite.com/view.aspx?rid=20420
http://goliath.ecnext.com/premium/0199/0199-6207024.html
http://www.highbeam.com/doc/1N1-11F417B8F515DFD0.html?refid=gnews_1108
http://www.highbeam.com/doc/1N1-11769B6054802370.html?refid=gnews_1108
http://goliath.ecnext.com/premium/0199/0199-6317682.html
http://goliath.ecnext.com/premium/0199/0199-6317587.html
http://goliath.ecnext.com/premium/0199/0199-6314438.html
http://goliath.ecnext.com/premium/0199/0199-6361855.html
http://goliath.ecnext.com/premium/0199/0199-6207850.html
http://www.highbeam.com/doc/1N1-1170E58556632BB0.html?refid=gnews_1108
http://www.euromonitor.com/premium/content.aspx?code=JqE6v9Ra8t8gclMqp2tU%2Fr0bxwYTD9bUB0NAZb%2F75BaRztauFb7XjDemK%2BGmQHyjbQ%2Bn2oKKL5YqE1AyQuMopF5HRtnCaHHC
http://www.highbeam.com/doc/1N1-11F417B920390218.html?refid=gnews_1108
http://www.highbeam.com/doc/1N1-11F417B90D1DBA20.html?refid=gnews_1108
http://www.highbeam.com/doc/1N1-11838532E054FE28.html?refid=gnews_1108
http://www.thestrand.ca/home/news/2007/02/01/Stranded/Stranded.Presents.Hyper.Defined.Identity.Blind.Date-2691851.shtml
http://goliath.ecnext.com/premium/0199/0199-6208074.html
http://www.highbeam.com/doc/1N1-11769B609F02F318.html?refid=gnews_1108
http://www.euromonitor.com/premium/content.aspx?code=axCDXEYXLniurDdN3dWFJ0lSJnmfazP0bPvJoKi3jmdiiQRqZhBMKktnopZwyUN1dMNChY%2FXbCI%3D
http://www.todayszaman.com/tz-web/detaylar.do?load=detay&amp;link=101604&amp;bolum=130
http://goliath.ecnext.com/premium/0199/0199-6421207.html
http://news.google.com/newspapers?id=DTkzAAAAIBAJ&amp;sjid=jhUGAAAAIBAJ&amp;pg=909,984387&amp;dq=obesity&amp;hl=en
http://www.highbeam.com/doc/1N1-1170E58559938FC8.html?refid=gnews_1108
http://goliath.ecnext.com/premium/0199/0199-6204584.html
http://www.orthosupersite.com/view.aspx?rid=20410
http://www.hreonline.com/HRE/story.jsp?storyId=9695184
http://www.highbeam.com/doc/1N1-11F417B95327F9F8.html?refid=gnews_1108
http://goliath.ecnext.com/premium/0199/0199-6317570.html
http://www.highbeam.com/doc/1P2-10316798.html?refid=gnews_1108
http://www.orthosupersite.com/view.aspx?rid=20703
http://www.highbeam.com/doc/1N1-1170E58553423CA0.html?refid=gnews_1108
http://goliath.ecnext.com/premium/0199/0199-6244811.html
http://goliath.ecnext.com/premium/0199/0199-6317582.html
http://goliath.ecnext.com/premium/0199/0199-6223124.html
http://docs.newsbank.com/g/GooglePM/VHRB/lib00940,11F417B93072A620.html
http://www.lahontanvalleynews.com/article/20070201/COMMUNITY/102010027
http://docs.newsbank.com/g/GooglePM/DDNB/lib00434,11709D1125004E28.html
http://www.thisislondon.co.uk/news/article-23380098-details/Fitness+map+reveals+best+and+worst+areas+for+health/article.do
http://www.straight.com/article-68125/snowshoeing-series-is-a-blast-from-the-past
http://www.highbeam.com/doc/1P2-11986046.html?refid=gnews_1108
http://docs.newsbank.com/g/GooglePM/AT/lib00059,11706ACC1A29D870.html
http://www.highbeam.com/doc/1N1-1170E58582637B10.html?refid=gnews_1108
http://www.carbwire.com/2007/02/01/is_quality_healthcare_at_a_good_price_too_much_to_ask_for
http://www.highbeam.com/doc/1N1-1170E58576091D58.html?refid=gnews_1108
http://www.highbeam.com/doc/1N1-1170E58578A87C70.html?refid=gnews_1108
http://www.chicagoreader.com/TheBlog/archives/2007/02/01/rules-engagement
http://www.highbeam.com/doc/1N1-11F417B9071F2A78.html?refid=gnews_1108
http://www.psychiatrictimes.com/schizophrenia/content/article/10168/46466
http://goliath.ecnext.com/premium/0199/0199-6374716.html
http://www.newswise.com/articles/view/527019/
http://showcase.netins.net/web/jjjensen/stuff2_archive2006/book47_omnivore.htm
http://www.highbeam.com/doc/1Z1-4554_6_9.html?refid=gnews_1108
http://jtcs.ctsnetjournals.org/cgi/content/extract/113/4/800?maxtoshow=&amp;HITS=20&amp;hits=20&amp;RESULTFORMAT=&amp;searchid=1&amp;FIRSTINDEX=1540&amp;displaysectionid=BRIEF+COMMUNICATIONS&amp;resourcetype=HWCIT
http://goliath.ecnext.com/premium/0199/0199-6886031.html
http://goliath.ecnext.com/premium/0199/0199-6265852.html
http://www.highbeam.com/doc/1P2-11817405.html?refid=gnews_1108
http://goliath.ecnext.com/premium/0199/0199-7248785.html
http://goliath.ecnext.com/premium/0199/0199-6374737.html
http://www.leedstoday.net/ViewArticle.aspx?ArticleID=2009860&amp;SectionID=102
http://www.highbeam.com/doc/1N1-11F417B8FB402AC8.html?refid=gnews_1108
http://www.highbeam.com/doc/1P2-11986201.html?refid=gnews_1108
http://goliath.ecnext.com/premium/0199/0199-6317561.html
http://goliath.ecnext.com/premium/0199/0199-6472874.html
http://goliath.ecnext.com/premium/0199/0199-6310339.html
http://www.personneltoday.com/Articles/2007/01/02/38721/overweight-employees-are-disadvantaged-in-the-workplace.html
http://goliath.ecnext.com/premium/0199/0199-6317592.html
http://goliath.ecnext.com/premium/0199/0199-6337461.html
http://www.hreonline.com/HRE/story.jsp?storyId=9595729
http://www.todmordennews.co.uk/news/Calderdale-deaths-from-Coronary-Heart.2013730.jp
http://www.highbeam.com/doc/1P2-10094966.html?refid=gnews_1108
http://www.highbeam.com/doc/1P2-11986070.html?refid=gnews_1108
http://goliath.ecnext.com/premium/0199/0199-6314435.html
http://goliath.ecnext.com/premium/0199/0199-6317700.html
http://www.highbeam.com/doc/1P2-11986053.html?refid=gnews_1108
http://www.highbeam.com/doc/1P2-12218358.html?refid=gnews_1108
http://www.highbeam.com/doc/1N1-1170E5746286F188.html?refid=gnews_1108
http://www.highbeam.com/doc/1N1-11F417A099A86F88.html?refid=gnews_1108
http://www.readthehook.com/stories/2007/02/01/DRHOOK-endocannabinoids0605-A.rtf.aspx
http://www.thehorse.com/ViewArticle.aspx?ID=8206
http://docs.newsbank.com/g/GooglePM/LBCB/lib00761,117103020083B6C0.html
http://www.highbeam.com/doc/1P2-13231525.html?refid=gnews_1108
http://www.highbeam.com/doc/1N1-11F417B93072A620.html?refid=gnews_1108
http://goliath.ecnext.com/premium/0199/0199-6317637.html
http://goliath.ecnext.com/premium/0199/0199-6159587.html
http://www.highbeam.com/doc/1P1-134424732.html?refid=gnews_1108
http://goliath.ecnext.com/premium/0199/0199-6282454.html
http://goliath.ecnext.com/premium/0199/0199-6317547.html
http://www.highbeam.com/doc/1N1-11F417B935795C90.html?refid=gnews_1108
http://goliath.ecnext.com/premium/0199/0199-6265844.html
http://goliath.ecnext.com/premium/0199/0199-6304264.html
http://goliath.ecnext.com/premium/0199/0199-6856540.html
http://www.orthosupersite.com/view.aspx?rid=20689
http://db.riskwaters.com/public/showPage.html?page=433996
http://www.thestrand.ca/home/news/2007/02/01/Editorial/Fresh.Food.For.Thought-2691781.shtml
http://goliath.ecnext.com/premium/0199/0199-7248813.html
http://goliath.ecnext.com/premium/0199/0199-6231565.html
http://www.highbeam.com/doc/1N1-11F417B94E3832A0.html?refid=gnews_1108
http://www.highbeam.com/doc/1N1-11F417B8EF952ED0.html?refid=gnews_1108
http://goliath.ecnext.com/premium/0199/0199-6325081.html
http://goliath.ecnext.com/premium/0199/0199-6261297.html
http://www.highbeam.com/doc/1N1-11F417B93AC4A998.html?refid=gnews_1108
http://goliath.ecnext.com/premium/0199/0199-6357115.html
http://goliath.ecnext.com/premium/0199/0199-6357104.html
http://goliath.ecnext.com/premium/0199/0199-6271097.html
http://goliath.ecnext.com/premium/0199/0199-6317652.html
http://www.highbeam.com/doc/1N1-1170E5857758D2C0.html?refid=gnews_1108
http://www.highbeam.com/doc/1N1-1170E5857A16C9E0.html?refid=gnews_1108
http://www.joplinglobe.com/editorial/x212043629/In-our-view-Do-we-need-food-police/print
http://goliath.ecnext.com/premium/0199/0199-6322775.html
http://www.highbeam.com/doc/1N1-11F417B912DD3D28.html?refid=gnews_1108
http://www.greatyarmouthmercury.co.uk/content/yarmouthmercury/news/story.aspx?brand=GYMOnline&amp;category=news&amp;tBrand=GYMonline&amp;tCategory=news&amp;itemid=NOED01%20Feb%202007%2014%3A34%3A23%3A720
http://goliath.ecnext.com/premium/0199/0199-6357932.html
http://goliath.ecnext.com/premium/0199/0199-6204664.html
http://www.highbeam.com/doc/1N1-11838620E3744F28.html?refid=gnews_1108
http://www.arabianbusiness.com/8529?tmpl=print&amp;page=
http://goliath.ecnext.com/premium/0199/0199-6317615.html
http://www.endocrinetoday.com/view.aspx?rid=23983
http://www.easthamptonstar.com/DNN/Default.aspx?tabid=1216
http://www.highbeam.com/doc/1N1-1170E5855B2F84B8.html?refid=gnews_1108
http://www.highbeam.com/doc/1N1-11F417B919D57EB0.html?refid=gnews_1108
http://www.psychiatrictimes.com/schizophrenia/content/article/10168/46441
http://www.highbeam.com/doc/1P2-13231532.html?refid=gnews_1108
http://www.highbeam.com/doc/1N1-11F417B925733438.html?refid=gnews_1108
http://goliath.ecnext.com/premium/0199/0199-6856584.html
http://goliath.ecnext.com/premium/0199/0199-6303419.html
http://www.orthosupersite.com/view.aspx?rid=20693
http://www.giftsanddec.com/article/464720-Direct_From_Market_New_York.php
http://www.heartland.org/Article.cfm?artId=20495
http://www.highbeam.com/doc/1P2-10979796.html?refid=gnews_1108
http://www.highbeam.com/doc/1N1-11F417B92AE47FD0.html?refid=gnews_1108
http://www.merid.org/NDN/more.php?articleID=860&amp;search=%2FNDN%2Farchive.php%3FdoSearch%3D1%26stakeholders%255B%255D%3DAcademia&amp;scorePrecent=100
http://www.motherearthnews.com/Natural-Health/2007-02-01/Sleep-Deeply-Live-Longer.aspx?page=2
http://www.orthosupersite.com/view.aspx?rid=20413
http://www.highbeam.com/doc/1N1-11F417B94452DB78.html?refid=gnews_1108
http://www.highbeam.com/doc/1Y1-102760746.html?refid=gnews_1108
http://goliath.ecnext.com/premium/0199/0199-6357463.html
http://www.highbeam.com/doc/1P1-134424599.html?refid=gnews_1108
http://goliath.ecnext.com/premium/0199/0199-6374723.html
http://news.google.com/newspapers?id=TAY1AAAAIBAJ&amp;sjid=T08KAAAAIBAJ&amp;pg=1579,21841&amp;dq=obesity&amp;hl=en
http://www.laweekly.com/2007-02-01/columns/fuel-s-gold/
http://www.highbeam.com/doc/1N1-1170E58551FA14D0.html?refid=gnews_1108
http://goliath.ecnext.com/premium/0199/0199-6413123.html
http://goliath.ecnext.com/premium/0199/0199-6265838.html
http://docs.newsbank.com/g/GooglePM/AT/lib00059,117069DD101DBB80.html
http://goliath.ecnext.com/premium/0199/0199-6317564.html
http://www.stats.org/stories/2007/euro_safety_bpa_feb01_07.htm
http://goliath.ecnext.com/premium/0199/0199-6317673.html
http://goliath.ecnext.com/premium/0199/0199-6332263.html
http://goliath.ecnext.com/premium/0199/0199-6153905.html
http://goliath.ecnext.com/premium/0199/0199-6360857.html
http://goliath.ecnext.com/premium/0199/0199-6249939.html
http://www.motherearthnews.com/Natural-Health/2007-02-01/6-Natural-Sleep-Aids.aspx
http://www.highbeam.com/doc/1P2-13231459.html?refid=gnews_1108
http://www.highbeam.com/doc/1N1-1170E5857B5EE9E0.html?refid=gnews_1108
http://www.heartland.org/Article.cfm?artId=20490
http://goliath.ecnext.com/premium/0199/0199-6545294.html
http://goliath.ecnext.com/premium/0199/0199-6206425.html
http://goliath.ecnext.com/premium/0199/0199-6351171.html
http://goliath.ecnext.com/premium/0199/0199-6374732.html
http://goliath.ecnext.com/premium/0199/0199-6320662.html
http://docs.newsbank.com/g/GooglePM/PDHB/lib00226,117090ADFAE83EF8.html
http://www.highbeam.com/doc/1N1-1170E582EFC0A7B8.html?refid=gnews_1108
http://news.google.com/newspapers?id=AcEfAAAAIBAJ&amp;sjid=bNgEAAAAIBAJ&amp;pg=1632,269745&amp;dq=obesity&amp;hl=en
http://goliath.ecnext.com/premium/0199/0199-6426229.html
http://goliath.ecnext.com/premium/0199/0199-6317635.html
http://www.bdtonline.com/localsports/local_story_032234101.html?keyword=topstory
http://www.highbeam.com/doc/1P2-10094900.html?refid=gnews_1108
http://www.highbeam.com/doc/1N1-11F417B948FC27D8.html?refid=gnews_1108
http://www.highbeam.com/doc/1P2-10094900.html?refid=gnews_1108
http://www.highbeam.com/doc/1N1-11F417B948FC27D8.html?refid=gnews_1108
http://goliath.ecnext.com/premium/0199/0199-6297868.html
http://goliath.ecnext.com/premium/0199/0199-7242405.html
http://goliath.ecnext.com/premium/0199/0199-6426236.html
http://goliath.ecnext.com/premium/0199/0199-6304277.html
http://www.meatinternational.com/article-database/role-of-genetic-markers-in-tracking-pork-meat-id6.html
http://www.highbeam.com/doc/1P2-10051241.html?refid=gnews_1108
http://www.maysville-online.com/articles/2007/02/01/local_news/2936red.txt
http://www.motherearthnews.com/Natural-Health/2007-02-01/Sleep-Deeply-Live-Longer.aspx
http://www.opednews.com/articles/genera_evelyn_p_070201_zyprexa_injury_clock.htm
http://www.scoop.co.nz/stories/BU0702/S00029.htm
http://www.suwanneedemocrat.com/suwannee/local_story_032174055.html?keyword=secondarystory
http://news.google.com/newspapers?id=1ismAAAAIBAJ&amp;sjid=mfgFAAAAIBAJ&amp;pg=1179,1533291&amp;dq=obesity&amp;hl=en
http://www.medicalnewstoday.com/medicalnews.php?newsid=62139
http://www.comicbookbin.com/newspop02-01-07001.html
http://www.suburbanchicagonews.com/couriernews/news/238698,3_1_EL01_A1HEALTH_S1.article
http://www.ccnmatthews.com/news/releases.Controller?action=check4Cookies&amp;searchText=false&amp;showText=all&amp;actionFor=633677
http://www.hreonline.com/HRE/story.jsp?storyId=9598402
http://www.orthosupersite.com/view.aspx?rid=20468
http://www.orthosupersite.com/view.aspx?rid=20760
http://www.orthosupersite.com/view.aspx?rid=20860
http://www.cancernetwork.com/display/article/10162/36279
http://www.collegiatetimes.com/news/2/ARTICLE/8402/2007-02-01.html
http://www.cancernetwork.com/display/article/10162/36209?pageNumber=3
http://docs.newsbank.com/g/GooglePM/WLBB/lib01774,11756BBE52766EFC.html
http://goliath.ecnext.com/premium/0199/0199-6297052.html
http://goliath.ecnext.com/premium/0199/0199-6355292.html
http://goliath.ecnext.com/premium/0199/0199-6322788.html
http://www.loislaw.com/gpc/index.htp?dockey=20058339@USFR07
http://docs.newsbank.com/g/GooglePM/DT/lib00109,1170BE8250BB5B10.html
http://goliath.ecnext.com/premium/0199/0199-6205625.html
http://goliath.ecnext.com/premium/0199/0199-6374471.html
http://docs.newsbank.com/g/GooglePM/STRB/lib01057,1176048F5E1C8EA0.html
http://goliath.ecnext.com/premium/0199/0199-6865417.html
http://goliath.ecnext.com/premium/0199/0199-6317581.html
http://goliath.ecnext.com/premium/0199/0199-6331326.html
http://goliath.ecnext.com/premium/0199/0199-6251721.html
http://docs.newsbank.com/g/GooglePM/NHSB/lib00931,1170E5746286F188.html
http://goliath.ecnext.com/premium/0199/0199-6317733.html
http://www.sddt.com/Commentary/article.cfm?Commentary_ID=12&amp;SourceCode=20070201tzb
http://www.earthtimes.org/articles/show/26001.html
http://www.thestar.com/Health/article/177364
http://www.washingtonpost.com/wp-dyn/content/article/2007/02/01/AR2007020101701.html
http://docs.newsbank.com/g/GooglePM/AT/lib00059,1170BEBA90742880.html
http://www.thestar.co.za/index.php?fArticleId=3658272
http://docs.newsbank.com/g/GooglePM/NWEC/lib00284,1170F29B6BB46290.html
http://docs.newsbank.com/g/GooglePM/DSNB/lib00496,1170E0F20D6156B8.html
http://pqasb.pqarchiver.com/latimes/access/1208861441.html?dids=1208861441:1208861441&amp;FMT=ABS&amp;FMTS=ABS:FT&amp;type=current&amp;date=Feb+02%2C+2007&amp;author=&amp;pub=Los+Angeles+Times&amp;desc=EDITORIALS%3B+A%2C+A%2C+B%2B%2C+fat%3B+Report+cards+that+tell+parents+their+kids+are+overweight%3F+How+about+phys+ed+classes+instead%3F&amp;pqatl=google
http://news.google.com/newspapers?id=ZPUyAAAAIBAJ&amp;sjid=Xw8GAAAAIBAJ&amp;pg=1418,2975438&amp;dq=obesity&amp;hl=en
http://www.healthcarerepublic.com/News/EmailThisArticle/630356/95-GPs-denied-child-obesity-care/
http://www.bdtonline.com/editorials/local_story_033172149.html?keyword=topstory
http://www.euractiv.com/en/health/meps-highlight-schools-role-fight-obesity/article-161374
http://aapnews.aappublications.org/cgi/content/full/28/2/30-d
http://sacramento.bizjournals.com/sacramento/stories/2007/02/05/story10.html
http://docs.newsbank.com/g/GooglePM/OBNB/lib00518,1170C4F16E0F88D0.html
http://news.google.com/newspapers?id=ZPUyAAAAIBAJ&amp;sjid=Xw8GAAAAIBAJ&amp;pg=2887,2923105&amp;dq=obesity&amp;hl=en
http://docs.newsbank.com/g/GooglePM/GB/lib00156,1170E656CF483370.html
http://www.cbsnews.com/stories/2007/02/02/health/webmd/main2428478.shtml
http://goliath.ecnext.com/premium/0199/0199-6254340.html
http://www.drugresearcher.com/Research-management/AstraZeneca-cuts-jobs-but-invests-up-to-1bn-in-obesity-and-antiviral-drugs
http://docs.newsbank.com/g/GooglePM/RM/lib00243,1170C6CF869B21B0.html
http://www.citytv.com/toronto/citynews/life/health/article/26055--new-funding-for-obesity-surgeries
http://goliath.ecnext.com/premium/0199/0199-6222107.html
http://pqasb.pqarchiver.com/mcall/access/1209712471.html?dids=1209712471:1209712471&amp;FMT=ABS&amp;FMTS=ABS:FT&amp;type=current&amp;date=Feb+02%2C+2007&amp;author=The+Morning+Call&amp;pub=Morning+Call&amp;desc=Stop+blaming+Medicare+and+Social+Security&amp;pqatl=google
http://news.bbc.co.uk/1/hi/england/nottinghamshire/6323239.stm
http://news.bbc.co.uk/1/hi/education/6324887.stm
http://aapnews.aappublications.org/cgi/content/full/28/2/20
http://news.softpedia.com/news/Which-Are-the-Harmful-Effects-Of-Weight-Loss-Supplements-46103.shtml
http://calorielab.com/news/2007/02/02/cut-sugar-for-optimum-health-2/
http://www.healthcentral.com/newsdetail/408/601557.html
http://pqasb.pqarchiver.com/latimes/access/1208862091.html?dids=1208862091:1208862091&amp;FMT=ABS&amp;FMTS=ABS:FT&amp;type=current&amp;date=Feb+02%2C+2007&amp;author=&amp;pub=Los+Angeles+Times&amp;desc=QUICK+TAKES%3B+FINALLY&amp;pqatl=google
http://www.telegraph.co.uk/news/uknews/1541364/Blair-interview-on-cash-for-honours.html
http://www.telegraph.co.uk/sport/othersports/olympics/2307101/Olympics-Sports-doctors-in-NHS-marks-start-of-Londons-legacy.html
http://www.washingtonpost.com/ac2/wp-dyn/comments/display?contentID=AR2007020102068&amp;start=21
http://www.highbeam.com/doc/1P1-135137194.html?refid=gnews_1108
http://www.cnn.com/2007/EDUCATION/02/01/transcript.fri/
http://www.thestar.com/printarticle/177375
http://english.donga.com/srv/service.php3?bicode=130000&amp;biid=2007020251958
http://www.news.com.au/perthnow/story/0,21598,21164754-2761,00.html
http://www.forbes.com/business/2007/02/01/bristol-sanofi-merger-biz-cz_mh_0202bristol.html
http://www.telegraph.co.uk/news/main.jhtml?xml=/news/2007/02/02/nsport02.xml
http://www.guardian.co.uk/uk_news/story/0,,2004261,00.html
http://www.time.com/time/nation/article/0,8599,1585105,00.html
http://docs.newsbank.com/g/GooglePM/SP/lib00247,11710DEE8814E4B8.html
http://pqasb.pqarchiver.com/orlandosentinel/access/1209312191.html?dids=1209312191:1209312191&amp;FMT=ABS&amp;FMTS=ABS:FT&amp;type=current&amp;date=Feb+02%2C+2007&amp;author=Joan+Faulkner&amp;pub=Orlando+Sentinel&amp;desc=A+major+awakening%3A+Choose+your+majority&amp;pqatl=google
http://docs.newsbank.com/g/GooglePM/SP/lib00247,117165B6064E26A8.html
http://pqasb.pqarchiver.com/baltsun/access/1209467791.html?dids=1209467791:1209467791&amp;FMT=ABS&amp;FMTS=ABS:FT&amp;type=current&amp;date=Feb+02%2C+2007&amp;author=Sandy+Alexander&amp;pub=The+Sun&amp;desc=BEING+IN+NATURE+HAS+POSITIVE+EFFECT+ON+CHILDREN'S+WELL-BEING%2C+RESEARCH+SHOWS+%3B+KIDS+DON'T+GET+OUT+MUCH+ANYMORE&amp;pqatl=google
http://www.hollywoodreporter.com/hr/google/article_brief/1003541162
http://www.canada.com/victoriatimescolonist/news/life/story.html?id=2e27325e-deab-4f1e-9778-4b673325e4b7
http://www.post-gazette.com/pg/07033/758945-318.stm
http://www.highbeam.com/doc/1P2-10924188.html?refid=gnews_1108
http://www.highbeam.com/doc/1P2-13099813.html?refid=gnews_1108
http://docs.newsbank.com/g/GooglePM/DTNB/lib00279,1171CAFE33706178.html
http://www.highbeam.com/doc/1P2-5791596.html?refid=gnews_1108
http://pqasb.pqarchiver.com/baltsun/access/1209467871.html?dids=1209467871:1209467871&amp;FMT=ABS&amp;FMTS=ABS:FT&amp;type=current&amp;date=Feb+02%2C+2007&amp;author=Judy+Foreman&amp;pub=The+Sun&amp;desc=ENERGY+DRINKS+ARE+FULL+OF+NOT-SO-GOOD+STUFF+%3B+BEVERAGES+ARE+LOADED+WITH+SUGAR+AND+AIMED+AT+KIDS&amp;pqatl=google
http://www.boston.com/news/globe/editorial_opinion/letters/articles/2007/02/02/bullying_infects_the_school_setting/
http://pqasb.pqarchiver.com/newsday/access/1208692001.html?dids=1208692001:1208692001&amp;FMT=ABS&amp;FMTS=ABS:FT&amp;type=current&amp;date=Feb+02%2C+2007&amp;author=JUSTIN+ROCKET+SILVERMAN.+anNEWYORK&amp;pub=Newsday+(Combined+editions)&amp;desc=Super-skinny+is+wearing+thin&amp;pqatl=google
http://goliath.ecnext.com/premium/0199/0199-6210638.html
http://docs.newsbank.com/g/GooglePM/WE/lib00040,11710F241D047B68.html
http://pqasb.pqarchiver.com/chicagotribune/access/1209933341.html?dids=1209933341:1209933341&amp;FMT=ABS&amp;FMTS=ABS:FT&amp;type=current&amp;date=Feb+02%2C+2007&amp;author=Tracy+Mack&amp;pub=Chicago+Tribune&amp;desc=Weighing+in+on+Tyra+Banks&amp;pqatl=google
http://www.iol.co.za/index.php?set_id=1&amp;click_id=31&amp;art_id=qw1170364141675B214
http://www.highbeam.com/doc/1P2-5791422.html?refid=gnews_1108
http://www.emaxhealth.com/80/9351.html
http://docs.newsbank.com/g/GooglePM/BT/lib00325,11712D9658556A78.html
http://docs.newsbank.com/g/GooglePM/IDSB/lib00001,1170EC5993A82A60.html
http://news.google.com/newspapers?id=lokVAAAAIBAJ&amp;sjid=sAkEAAAAIBAJ&amp;pg=6485,440252&amp;dq=obesity&amp;hl=en
http://docs.newsbank.com/g/GooglePM/OSBB/lib00839,1176886C60E6E5B8.html
http://www.pittsburghlive.com/x/tribunereview/news/westmoreland/s_491205.html
http://www.jg-tc.com/articles/2007/02/03/features/features001.txt
http://www.medicalnewstoday.com/medicalnews.php?newsid=62164
http://www.vivelecanada.ca/article.php/2007020123284139
http://www.highbeam.com/doc/1P2-10095209.html?refid=gnews_1108
http://goliath.ecnext.com/premium/0199/0199-6254339.html
http://www.just-food.com/article.aspx?id=97382
http://www.highbeam.com/doc/1P2-10095088.html?refid=gnews_1108
http://www.prospect.org/cs/articles?article=bashing_goliath
http://www.highbeam.com/doc/1P2-10095171.html?refid=gnews_1108
http://www.highbeam.com/doc/1P2-10633707.html?refid=gnews_1108
http://goliath.ecnext.com/premium/0199/0199-6211327.html
http://sanjose.bizjournals.com/sanjose/stories/2007/02/05/story10.html?jst=pn_pn_lk
http://somd.com/news/headlines/2007/5325.shtml
http://www.highbeam.com/doc/1P2-10633721.html?refid=gnews_1108
http://www.jsuflash.com/news/2007/02/02/Entertainment/University.President.Produces.Cd.And.Book-2694791.shtml
http://twincities.bizjournals.com/twincities/stories/2007/02/05/focus1.html?page=1
http://news.google.com/newspapers?id=DuopAAAAIBAJ&amp;sjid=3dUEAAAAIBAJ&amp;pg=3913,4114122&amp;dq=obesity&amp;hl=en
http://aapnews.aappublications.org/cgi/content/full/28/2/33
http://www.highbeam.com/doc/1P2-10308118.html?refid=gnews_1108
http://www.milforddailynews.com/homepage/8998958785145864191
http://www.highbeam.com/doc/1P2-13231580.html?refid=gnews_1108
http://www.highbeam.com/doc/1P1-134529837.html?refid=gnews_1108
http://www.easier.com/view/Lifestyle/Health_and_Fitness/Diet/article-97322.html
http://www.highbeam.com/doc/1P1-134509538.html?refid=gnews_1108
http://www.harrogateadvertiser.net/harrogatenews/Theatre-group-gives-a-lesson.2016996.jp
http://aapnews.aappublications.org/cgi/content/full/28/2/1-b
http://news.google.com/newspapers?id=nukfAAAAIBAJ&amp;sjid=qtkEAAAAIBAJ&amp;pg=4914,1769951&amp;dq=obesity&amp;hl=en
http://www.loislaw.com/gpc/index.htp?dockey=20062089@FDCR
http://portland.bizjournals.com/portland/stories/2007/02/05/focus2.html
http://www.highbeam.com/doc/1P2-10633703.html?refid=gnews_1108
http://goliath.ecnext.com/premium/0199/0199-6211088.html
http://www.thedailystar.net/magazine/2007/02/02/politics.htm
http://www.highbeam.com/doc/1P1-134529817.html?refid=gnews_1108
http://www.medicalnewstoday.com/medicalnews.php?newsid=62002
http://www.highbeam.com/doc/1N1-1183862100A6B7B0.html?refid=gnews_1108
http://www.highbeam.com/doc/1N1-118386211EBEC5F8.html?refid=gnews_1108
http://www.abcmoney.co.uk/news/02200717221.htm
http://news.softpedia.com/news/Why-Do-We-Like-to-Eat-What-We-Eat-46137.shtml
http://www.highbeam.com/doc/1N1-11838914B7399E78.html?refid=gnews_1108
http://www.highbeam.com/doc/1N1-11772AD59BA0B548.html?refid=gnews_1108
http://dallas.bizjournals.com/dallas/stories/2007/02/05/story3.html
http://www.highbeam.com/doc/1Y1-102783322.html?refid=gnews_1108
http://www.highbeam.com/doc/1P2-10307992.html?refid=gnews_1108
http://www.news-tribune.net/floydcounty/local_story_033115818.html?keyword=topstory
http://www.rsc.org/chemistryworld/News/2007/February/02020702.asp
http://www.ukmedix.com/xenical/xenical-alternative.cfm
http://www.highbeam.com/doc/1N1-11772AD59AE98E90.html?refid=gnews_1108
http://www.medicalnewstoday.com/articles/62006.php
http://www.highbeam.com/doc/1P2-11986230.html?refid=gnews_1108
http://news.google.com/newspapers?id=qYs_AAAAIBAJ&amp;sjid=8vUFAAAAIBAJ&amp;pg=638,1747020&amp;dq=obesity&amp;hl=en
http://www.zwire.com/site/news.cfm?newsid=17800011&amp;BRD=1663&amp;PAG=461&amp;dept_id=13848&amp;rfi=6
http://www.wtap.com/news/headlines/5532606.html
http://goliath.ecnext.com/premium/0199/0199-6237560.html
http://www.di-ve.com/Default.aspx?ID=72&amp;PID=241&amp;NewsID=14696&amp;Action=1
http://www.insidebayarea.com/localnews/ci_5141895
http://www.firstcoastnews.com/news/florida/news-article.aspx?storyid=75070
http://calorielab.com/news/2007/02/02/nibbles-group-sues-coke-over-enviga-claims/
http://news.google.com/newspapers?id=kdQJAAAAIBAJ&amp;sjid=0kkDAAAAIBAJ&amp;pg=4836,3143385&amp;dq=obesity&amp;hl=en
http://docs.newsbank.com/g/GooglePM/BMAB/lib00795,1170D9F8D487DC00.html
http://www.just-food.com/news/general-mills-signals-commitment-to-health-agenda_id97370.aspx
http://www.bioworld.com/servlet/com.accumedia.web.Dispatcher?next=bioWorldHeadlines_article&amp;forceid=42489
http://www.emaxhealth.com/2/9350.html
http://www.redorbit.com/news/health/824698/experts_review_top_medical_advances/index.html
http://www.golf.com/golf/tours_news/article/0,28136,1578500-2,00.html
http://www.newswire.ca/en/releases/archive/February2007/02/c4104.html
http://www.orthosupersite.com/view.aspx?rid=21119
http://docs.newsbank.com/g/GooglePM/AS/lib00548,1172BD7E9E6474E0.html
http://pqasb.pqarchiver.com/mcall/access/1209710071.html?dids=1209710071:1209710071&amp;FMT=ABS&amp;FMTS=ABS:FT&amp;type=current&amp;date=Feb+02%2C+2007&amp;author=Patrick+Lester+Of+The+Morning+Call&amp;pub=Morning+Call&amp;desc=Winging+it+to+glory+**+Wing+Bowl+15+brings+the+world's+top+chicken+chompers+to+Philadelphia.&amp;pqatl=google
http://www.thestar.com/News/article/177889
http://www.chinadaily.com.cn/world/2007-02/03/content_800532.htm
http://docs.newsbank.com/g/GooglePM/WDYB/lib02605,118D8006C41EE2C8.html
http://cities.expressindia.com/fullstory.php?newsid=220562
http://www.emaxhealth.com/109/9364.html
http://docs.newsbank.com/g/GooglePM/MS/lib00329,117204FDF6F1FE88.html
http://goliath.ecnext.com/premium/0199/0199-6285012.html
http://news.google.com/newspapers?id=WtQNAAAAIBAJ&amp;sjid=qngDAAAAIBAJ&amp;pg=5874,1811559&amp;dq=obesity&amp;hl=en
http://www.earthtimes.org/articles/show/26858.html
http://www.emaxhealth.com/23/9372.html
http://news.google.com/newspapers?id=sO0pAAAAIBAJ&amp;sjid=g2QFAAAAIBAJ&amp;pg=4729,570132&amp;dq=obesity&amp;hl=en
http://www.moneycontrol.com/lic_housing/lic/story.php?id=3022
http://www.telegraph.co.uk/opinion/main.jhtml?xml=/opinion/2007/02/03/do0308.xml
http://docs.newsbank.com/g/GooglePM/NWEC/lib00284,1170F29B871B7D10.html
http://pqasb.pqarchiver.com/latimes/access/1209882371.html?dids=1209882371:1209882371&amp;FMT=ABS&amp;FMTS=ABS:FT&amp;type=current&amp;date=Feb+03%2C+2007&amp;author=&amp;pub=Los+Angeles+Times&amp;desc=In+defense+of+the+chronically+messy&amp;pqatl=google
http://www.newscientist.com/article/dn11097-why-fat-is-a-fertility-issue.html
http://www.news.com.au/couriermail/story/0,23739,21147589-5003422,00.html
http://www.smh.com.au/news/sport/faster-higher-and-on-target/2007/02/02/1169919535333.html
http://www.dawn.com/weekly/science/archive/070203/science11.htm
http://www.theaustralian.com.au/news/health-science/a-third-of-australias-cancer-deaths-relate-to-poor-lifestyle/story-e6frg8y6-1111112932472
http://pqasb.pqarchiver.com/tampatribune/access/1211852821.html?dids=1211852821:1211852821&amp;FMT=ABS&amp;FMTS=ABS:FT&amp;type=current&amp;date=Feb+03%2C+2007&amp;author=DORIS+GUENTHER&amp;pub=Tampa+Tribune&amp;desc=The+Sponsors+Of+Crude+TV+Might+Surprise+You&amp;pqatl=google
http://pqasb.pqarchiver.com/projo/access/1211534941.html?dids=1211534941:1211534941&amp;FMT=ABS&amp;FMTS=ABS:FT&amp;type=current&amp;date=Feb+03%2C+2007&amp;author=&amp;pub=The+Providence+Journal&amp;desc=LETTERS+-+Let+government+provide+health+care+for+all+citizens&amp;pqatl=google
http://docs.newsbank.com/g/GooglePM/RM/lib00243,11711B1B56F1FA48.html
http://www.canada.com/ottawacitizen/news/arts/story.html?id=51471083-01d9-4fc6-b827-cd1e25857132
http://cities.expressindia.com/fullstory.php?newsid=220521
http://pqasb.pqarchiver.com/bostonherald/access/1210107981.html?dids=1210107981:1210107981&amp;FMT=ABS&amp;FMTS=ABS:FT&amp;type=current&amp;date=Feb+03%2C+2007&amp;author=AMBER+HERRING&amp;pub=Boston+Herald&amp;desc=Computer+lets+mom+snoop+on+kids'+three-Twinkie+lunch&amp;pqatl=google
http://docs.newsbank.com/g/GooglePM/SB/lib00166,1171062C3103BEA8.html
http://www.highbeam.com/doc/1P1-134613838.html?refid=gnews_1108
http://pqasb.pqarchiver.com/tampatribune/access/1211854721.html?dids=1211854721:1211854721&amp;FMT=ABS&amp;FMTS=ABS:FT&amp;type=current&amp;date=Feb+03%2C+2007&amp;author=PATTY+KIM&amp;pub=Tampa+Tribune&amp;desc=It's+All+Fun+And+Games+--+And+Exercise&amp;pqatl=google
http://news.google.com/newspapers?id=WtQNAAAAIBAJ&amp;sjid=qngDAAAAIBAJ&amp;pg=5925,1886315&amp;dq=obesity&amp;hl=en
http://www.dawn.com/weekly/yworld/archive/070203/yworld17.htm
http://www.chinadaily.com.cn/cndy/2007-02/03/content_800335.htm
http://docs.newsbank.com/g/GooglePM/NWEC/lib00284,11711C5519160EE0.html
http://docs.newsbank.com/g/GooglePM/MH/lib00245,1172D3DBC85E1AE8.html
http://docs.newsbank.com/g/GooglePM/LH/lib00131,11720EB2F4562D98.html
http://docs.newsbank.com/g/GooglePM/ET/lib00121,1171D236D4272A18.html
http://docs.newsbank.com/g/GooglePM/BX/lib00105,1171D1DB500A75E8.html
http://www.marinij.com/marin/ci_5155262
http://www.highbeam.com/doc/1P2-10086906.html?refid=gnews_1108
http://goliath.ecnext.com/premium/0199/0199-6285043.html
http://www.highbeam.com/doc/1P2-12221922.html?refid=gnews_1108
http://goliath.ecnext.com/premium/0199/0199-6285041.html
http://docs.newsbank.com/g/GooglePM/PBEB/lib00697,117119E1C3E986A0.html
http://www.irishhealth.com/article.html?id=11063
http://www.highbeam.com/doc/1P2-10086739.html?refid=gnews_1108
http://www.tribune-democrat.com/localsports/local_story_034232817.html
http://www.highbeam.com/doc/1P2-10086732.html?refid=gnews_1108
http://www.highbeam.com/doc/1P2-12526683.html?refid=gnews_1108
http://www.highbeam.com/doc/1N1-11838914D5676A78.html?refid=gnews_1108
http://www.highbeam.com/doc/1P2-12264222.html?refid=gnews_1108
http://www.healthjockey.com/2007/02/03/foot-problems-a-greater-risk-among-overweight-children/
http://www.carbwire.com/2007/02/03/the_biggest_loser_australia_dvd_giveaway_winners
http://www.thecourierexpress.com/site/news.cfm?newsid=17807575&amp;BRD=2758&amp;PAG=461&amp;dept_id=572984&amp;rfi=6
http://www.courier-gazette.com/articles/2007/02/03/mckinney_courier-gazette/news/anews04.txt
http://icnewcastle.icnetwork.co.uk/lifestyle/fitness/tm_headline=getting-fit&amp;method=full&amp;objectid=18568726&amp;siteid=50081-name_page.html
http://www.highbeam.com/doc/1P2-10978996.html?refid=gnews_1108
http://news.google.com/newspapers?id=Q2EaAAAAIBAJ&amp;sjid=TSUEAAAAIBAJ&amp;pg=4197,1022903&amp;dq=obesity&amp;hl=en
http://news.google.com/newspapers?id=j1k1AAAAIBAJ&amp;sjid=kSUMAAAAIBAJ&amp;pg=1313,902289&amp;dq=obesity&amp;hl=en
http://www.highbeam.com/doc/1P2-10086740.html?refid=gnews_1108
http://goliath.ecnext.com/premium/0199/0199-6285059.html
http://www.highbeam.com/doc/1P2-11021047.html?refid=gnews_1108
http://www.highbeam.com/doc/1P2-10317124.html?refid=gnews_1108
http://goliath.ecnext.com/premium/0199/0199-6285032.html
http://www.newsflash.org/2004/02/tl/tl012897.htm
http://www.jacksonville.com/tu-online/stories/020307/neR_7650258.shtml
http://pqasb.pqarchiver.com/thestar/access/1209987601.html?dids=1209987601:1209987601&amp;FMT=ABS&amp;FMTS=ABS:FT&amp;type=current&amp;date=Feb+03%2C+2007&amp;author=Eric+McGuinness&amp;pub=The+Spectator&amp;desc=A+change+of+climate%2C+and+our+thinking&amp;pqatl=google
http://goliath.ecnext.com/premium/0199/0199-6288834.html
http://www.newswise.com/articles/view/527075/?sc=mwtn
http://docs.newsbank.com/g/GooglePM/RDFB/lib00679,1171666527C52700.html
http://docs.newsbank.com/g/GooglePM/BMAB/lib00795,11712E762795E558.html
http://www.beatricedailysun.com/articles/2007/02/03/news/news1.txt
http://www.eluniversal.com.mx/articulos/37813.html
http://www.medicalnewstoday.com/medicalnews.php?newsid=62247
http://www.sundaytimes.lk/070204/Plus/016_pls.html
http://docs.newsbank.com/g/GooglePM/WDYB/lib02605,1174D01647A346A8.html
http://news.google.com/newspapers?id=-z4fAAAAIBAJ&amp;sjid=1tAEAAAAIBAJ&amp;pg=5908,2840044&amp;dq=obesity&amp;hl=en
http://docs.newsbank.com/g/GooglePM/SLTB/lib00825,1171698C4D6E1C40.html
http://docs.newsbank.com/g/GooglePM/CO/lib00111,1171B9AEA7DE5838.html
http://www.medicalnewstoday.com/medicalnews.php?newsid=62196
http://docs.newsbank.com/g/GooglePM/SLTB/lib00825,1171BDC9E6D1E590.html
http://www.highbeam.com/doc/1P2-14768645.html?refid=gnews_1108
http://www.medicalnewstoday.com/medicalnews.php?newsid=62160
http://docs.newsbank.com/g/GooglePM/OLPB/lib00441,1172D2AEA31FF950.html
http://www.washingtonpost.com/wp-dyn/content/article/2007/02/04/AR2007020400574_2.html?referrer=email&amp;referrer=email&amp;referrer=email&amp;referrer=email&amp;referrer=email
http://www.sciencedaily.com/releases/2007/02/070203103249.htm
http://www.nytimes.com/2007/02/04/washington/04budget.html?hp&amp;ex=1170565200&amp;en=0947b5a6b742b3d5&amp;ei=5094&amp;partner=homepage
http://www.independent.ie/unsorted/features/rightwing-hack-for-hire--yours-for-10k-121711.html
http://www.heraldtribune.com/apps/pbcs.dll/article?AID=/20070204/COLUMNIST82/702040925
http://pqasb.pqarchiver.com/latimes/access/1210210441.html?dids=1210210441:1210210441&amp;FMT=ABS&amp;FMTS=ABS:FT&amp;type=current&amp;date=Feb+04%2C+2007&amp;author=John+Woestendiek&amp;pub=Los+Angeles+Times&amp;desc=THE+NATION%3B+Fat+dog%3F+Try+taping+the+fridge%3B+A+letter+to+the+editor+ridiculing+a+canine+weight-loss+drug+brings+the+story+of+a+pooch+who+raids+the+icebox.&amp;pqatl=google
http://edition.cnn.com/TRANSCRIPTS/0702/04/hcsg.01.html
http://pqasb.pqarchiver.com/chicagotribune/access/1210249351.html?dids=1210249351:1210249351&amp;FMT=ABS&amp;FMTS=ABS:FT&amp;type=current&amp;date=Feb+04%2C+2007&amp;author=HealthDay+News&amp;pub=Chicago+Tribune&amp;desc=DISCOVERIES&amp;pqatl=google
http://pqasb.pqarchiver.com/chicagotribune/access/1210244161.html?dids=1210244161:1210244161&amp;FMT=ABS&amp;FMTS=ABS:FT&amp;type=current&amp;date=Feb+04%2C+2007&amp;author=Anne+Stein%2C+Special+to+the+Tribune&amp;pub=Chicago+Tribune&amp;desc=A+horror+story&amp;pqatl=google
http://www.news.com.au/sundaytelegraph/story/0,22049,21164757-5006007,00.html
http://news.bbc.co.uk/2/hi/uk_news/education/6324631.stm
http://www.boston.com/news/nation/articles/2007/02/04/late_tv_listings
http://www.nytimes.com/2007/02/04/books/review/Macintyre.t.html
http://pqasb.pqarchiver.com/sun_sentinel/access/1210276961.html?dids=1210276961:1210276961&amp;FMT=ABS&amp;FMTS=ABS:FT&amp;type=current&amp;date=Feb+04%2C+2007&amp;author=Don+Pierson&amp;pub=South+Florida+Sun+-+Sentinel&amp;desc=A+HEALTHY+OUTLOOK+ON+PERFORMANCE+EXPERTS+CARRY+WEIGHT+OF+TEAMS+ON+SHOULDERS.&amp;pqatl=google
http://pqasb.pqarchiver.com/timesdispatch/access/1212381961.html?dids=1212381961:1212381961&amp;FMT=ABS&amp;FMTS=ABS:FT&amp;type=current&amp;date=Feb+04%2C+2007&amp;author=DEVORAH+BEN-DAVID&amp;pub=Richmond+Times+-+Dispatch&amp;desc=Cruising+down+under+%2F+.+.+.+and+staying+%22shipshape%22+on+a+fitness+trip+to+New+Zealand%2C+Australia&amp;pqatl=google
http://www.highbeam.com/doc/1P1-134652272.html?refid=gnews_1108
http://pqasb.pqarchiver.com/orlandosentinel/access/1210292291.html?dids=1210292291:1210292291&amp;FMT=ABS&amp;FMTS=ABS:FT&amp;type=current&amp;date=Feb+04%2C+2007&amp;author=&amp;pub=Orlando+Sentinel&amp;desc=Exercise+is+doubly+valuable+to+diabetics&amp;pqatl=google
http://www.highbeam.com/doc/1G1-106855932.html?refid=gnews_1108
http://pqasb.pqarchiver.com/baltsun/access/1213297631.html?dids=1213297631:1213297631&amp;FMT=ABS&amp;FMTS=ABS:FT&amp;type=current&amp;date=Feb+04%2C+2007&amp;author=Stephanie+Beasley&amp;pub=The+Sun&amp;desc=CUTTING+HAIR%2C+CHECKING+PRESSURE+%3B+BARBERS%2C+BEAUTICIANS+RECEIVE+TRAINING+IN+LIFESAVING+MEDICAL+TEST%3B+HEALTH&amp;pqatl=google
http://www.highbeam.com/doc/1P2-5793351.html?refid=gnews_1108
http://www.highbeam.com/doc/1P1-134592011.html?refid=gnews_1108
http://pqasb.pqarchiver.com/chicagotribune/access/1210248881.html?dids=1210248881:1210248881&amp;FMT=ABS&amp;FMTS=ABS:FT&amp;type=current&amp;date=Feb+04%2C+2007&amp;author=Sandra+Jones%2C+Tribune+staff+reporter&amp;pub=Chicago+Tribune&amp;desc=Fashion+world+asks%3A+How+thin+is+too+thin%3F+%3B+Under+pressure+to+reflect+reality%2C+designers+take+steps&amp;pqatl=google
http://www.boston.com/news/education/higher/articles/2007/02/04/legal_legacy
http://docs.newsbank.com/g/GooglePM/CS/lib00042,11721169E0B19D18.html
http://docs.newsbank.com/g/GooglePM/FB/lib00074,1171FF41D4923C40.html
http://www.timesunion.com/AspStories/story.asp?storyID=560023&amp;category=OPINION&amp;newsdate=2/4/2007
http://news.google.com/newspapers?id=D4IVAAAAIBAJ&amp;sjid=n_ADAAAAIBAJ&amp;pg=6220,1029222&amp;dq=obesity&amp;hl=en
http://docs.newsbank.com/g/GooglePM/CL/lib00113,1177FB0C8F345580.html
http://www.journal-news.com/hp/content/oh/story/news/local/2007/02/04/hjn020407chronic.html
http://www.wnewsj.com/main.asp?SectionID=45&amp;SubSectionID=142&amp;ArticleID=152821
http://www.newswire.ca/en/releases/archive/January2007/30/c2632.html
http://www.financialexpress.com/fe_full_story.php?content_id=153645
http://www.poconorecord.com/apps/pbcs.dll/article?AID=/20070204/NEWS02/702040321/-1/NEWS01
http://www.poconorecord.com/apps/pbcs.dll/article?AID=/20070204/NEWS01/702040329/-1/NEWS
http://www.ccnmatthews.com/news/releases.Controller?action=check4Cookies&amp;searchText=false&amp;showText=all&amp;actionFor=633883
http://www.newswise.com/articles/view/527083/
http://www.jobjournal.com/article_full_text.asp?artid=1917
http://news.google.com/newspapers?id=bSkoAAAAIBAJ&amp;sjid=36cEAAAAIBAJ&amp;pg=6855,5433552&amp;dq=obesity&amp;hl=en
http://www.people.co.uk/news/tm_headline=bianca--isle-love-my-new-slimline-shape---&amp;method=full&amp;objectid=18574241&amp;siteid=93463-name_page.html
http://www.highbeam.com/doc/1P2-12791735.html?refid=gnews_1108
http://docs.newsbank.com/g/GooglePM/CERB/lib00780,1171BE6662EB6C30.html
http://www.fijitimes.com/story.aspx?id=56400
http://www.highbeam.com/doc/1N1-118383A9E6489920.html?refid=gnews_1108
http://www.eurekalert.org/pub_releases/2007-02/uops-skp020407.php
http://www.thedailystar.net/magazine/2007/02/04/ls.htm
http://www.highbeam.com/doc/1P2-12033270.html?refid=gnews_1108
http://www.abc.net.au/rn/ockhamsrazor/stories/2007/1838681.htm
http://docs.newsbank.com/g/GooglePM/GF/lib00127,11721292B522B4F8.html
http://www.highbeam.com/doc/1P2-12791731.html?refid=gnews_1108
http://docs.newsbank.com/g/GooglePM/MC/lib00407,11718672379CE0A0.html
http://www.caterersearch.com/Articles/2007/04/02/312614/family-orientated-attracted-fail-to-provide-kids-healthy.htm
http://www.medicalnewstoday.com/medicalnews.php?newsid=62244
http://www.infoshop.org/inews/article.php?story=20070204043522554
http://www.tribuneindia.com/2007/20070204/spectrum/rights.htm
http://docs.newsbank.com/g/GooglePM/CS/lib00042,11721169C1D23790.html
http://seattlepi.nwsource.com/opinion/302243_farmed.asp
http://www.sunstar.com.ph/static/ceb/2007/02/04/life/paquiao.can.exercise.be.too.much..html
http://www.telegraphindia.com/1070204/asp/nation/story_7348274.asp
http://www.rxpgnews.com/indianhealthcare/Keralas-crisis-in-public-health-_14238.shtml
http://www.medicalnewstoday.com/articles/62189.php
http://www.earthtimes.org/articles/show/27066.html
http://www.thisishertfordshire.co.uk/news/newsindex/display.var.1161148.0.breakfast_is_party_time.php
http://docs.newsbank.com/g/GooglePM/BC/lib00101,118383A9E6489920.html
http://www.foxnews.com/story/0,2933,250357,00.html
http://news.google.com/newspapers?id=PPkhAAAAIBAJ&amp;sjid=v6IFAAAAIBAJ&amp;pg=2533,3116070&amp;dq=obesity&amp;hl=en
http://www.highbeam.com/doc/1P2-10134503.html?refid=gnews_1108
http://www.rxpgnews.com/europe/Study-links-socio-economic-deprivation-to-maternal-obesity_14325.shtml
http://www.capetimes.co.za/index.php?fArticleId=3663715
http://www.highbeam.com/doc/1P2-10087026.html?refid=gnews_1108
http://www.emaxhealth.com/109/9395.html
http://news.google.com/newspapers?id=AsEfAAAAIBAJ&amp;sjid=bNgEAAAAIBAJ&amp;pg=3573,498836&amp;dq=obesity&amp;hl=en
http://www.healthcarerepublic.com/news/pressrelease/630716/solution-childhood-obesity-lies-whole-family-approach/
http://news.google.com/newspapers?id=jsQ0AAAAIBAJ&amp;sjid=fiEGAAAAIBAJ&amp;pg=4054,3884404&amp;dq=obesity&amp;hl=en
http://www.highbeam.com/doc/1P1-134623718.html?refid=gnews_1108
http://www.highbeam.com/doc/1P2-10630372.html?refid=gnews_1108
http://news.google.com/newspapers?id=EIIVAAAAIBAJ&amp;sjid=n_ADAAAAIBAJ&amp;pg=4808,1120079&amp;dq=obesity&amp;hl=en
http://www.thestar.com/printarticle/178341
http://www.sciencedaily.com/releases/2007/02/070201144547.htm
http://www.thepharmaletter.com/file/73333/palatin-enters-300m-astrazeneca-deal-for-obesity-drugs.html
http://docs.newsbank.com/g/GooglePM/CS/lib00042,117211695E8E6728.html
http://www.highbeam.com/doc/1P2-10317258.html?refid=gnews_1108
http://www.nature.com/ijo/journal/vaop/ncurrent/abs/0803705a.html
http://www.wbir.com/news/local/story.aspx?storyid=41937
http://www.eurekalert.org/pub_releases/2007-02/chop-stm020207.php
http://www.turnto23.com/health/10936634/detail.html
http://news.google.com/newspapers?id=EeopAAAAIBAJ&amp;sjid=3dUEAAAAIBAJ&amp;pg=3695,4452582&amp;dq=obesity&amp;hl=en
http://www.northernlife.ca/News/LocalNews/2007/02-05-07-cancer.asp?NLStory=02-05-07-cancer
http://docs.newsbank.com/g/GooglePM/LOWB/lib00554,1171E37BD89DE910.html
http://docs.newsbank.com/g/GooglePM/CS/lib00042,1172116945CD84F8.html
http://goliath.ecnext.com/premium/0199/0199-6218761.html
http://www.highbeam.com/doc/1P2-10086946.html?refid=gnews_1108
http://docs.newsbank.com/g/GooglePM/CS/lib00042,117211695D040638.html
http://news.google.com/newspapers?id=kE0eAAAAIBAJ&amp;sjid=Q8cEAAAAIBAJ&amp;pg=1370,595142&amp;dq=obesity&amp;hl=en
http://goliath.ecnext.com/premium/0199/0199-6282000.html
http://www.telegraph.co.uk/news/uknews/1541614/Mars-to-end-adverts-for-under-12s.html
http://www.washingtonpost.com/wp-dyn/content/article/2007/02/05/AR2007020500741.html
http://www.salon.com/mwt/feature/2007/02/05/spanking_bill/
http://news.google.com/newspapers?id=s-IqAAAAIBAJ&amp;sjid=rUUEAAAAIBAJ&amp;pg=3128,2228569&amp;dq=obesity&amp;hl=en
http://www.spiked-online.com/index.php?/site/printable/2820/
http://www.military.com/opinion/0,15202,124079,00.html
http://www.businessweek.com/magazine/content/07_06/b4020093.htm?chan=top+news_top+news+index_top+story
http://www.highbeam.com/doc/1P1-134597308.html?refid=gnews_1108
http://www.heraldsun.com.au/news/national/low-fat-but-high-in-butch/story-e6frf7l6-1111112940536
http://www.news.com.au/dailytelegraph/story/0,22049,21170905-5006009,00.html
http://www.businessweek.com/magazine/content/07_06/b4020001.htm?chan=search
http://news.bbc.co.uk/2/hi/uk_news/northern_ireland/6330693.stm
http://www.businessweek.com/innovate/content/feb2007/id20070205_745178.htm?chan=innovation_game+room_top+stories
http://www.boston.com/news/globe/health_science/articles/2007/02/05/less_tv_doesnt_mean_more_active_kids
http://pqasb.pqarchiver.com/boston/access/1211938911.html?dids=1211938911:1211938911&amp;FMT=ABS&amp;FMTS=ABS:FT&amp;type=current&amp;date=Feb+05%2C+2007&amp;author=&amp;pub=Boston+Globe&amp;desc=WHITE+COAT+NOTES&amp;pqatl=google
http://www.washingtonpost.com/wp-dyn/content/article/2007/02/04/AR2007020401197.html
http://business.timesonline.co.uk/tol/life_and_style/men/article1334483.ece
http://www.foxnews.com/story/0,2933,250278,00.html
http://www.npr.org/templates/story/story.php?storyId=7176549
http://money.cnn.com/magazines/fortune/fortune_archive/2007/02/05/8399148/
http://docs.newsbank.com/g/GooglePM/SLTB/lib00825,117206336E9D45F8.html
http://www.bizjournals.com/albuquerque/stories/2007/02/05/story11.html
http://www.highbeam.com/doc/1P2-10744415.html?refid=gnews_1108
http://pqasb.pqarchiver.com/orlandosentinel/access/1210698111.html?dids=1210698111:1210698111&amp;FMT=CITE&amp;FMTS=CITE:FT&amp;type=current&amp;date=Feb+05%2C+2007&amp;author=&amp;pub=Orlando+Sentinel&amp;desc=Added+benefit&amp;pqatl=google
http://goliath.ecnext.com/premium/0199/0199-6285228.html
http://www.nzherald.co.nz/category/story.cfm?c_id=1501145&amp;objectid=10422414
http://docs.newsbank.com/g/GooglePM/LOWB/lib00554,1171E48369060B70.html
http://pqasb.pqarchiver.com/orlandosentinel/access/1210698321.html?dids=1210698321:1210698321&amp;FMT=ABS&amp;FMTS=ABS:FT&amp;type=current&amp;date=Feb+05%2C+2007&amp;author=Ramsey+Campbell%2C+Sentinel+Columnist&amp;pub=Orlando+Sentinel&amp;desc=Study+surprise%3A+Fatty+food+may+make+you+slim&amp;pqatl=google
http://www.theage.com.au/news/sport/good-evans-champ-151-now-tour-de-cars/2007/02/04/1170523960569.html
http://www.courant.com/sports/college/hc-ucfoot1030.artoct30,0,7703572.story
http://www.namibian.com.na/index.php?id=28&amp;tx_ttnews%5Btt_news%5D=38259&amp;no_cache=1
http://docs.newsbank.com/g/GooglePM/DP/lib00152,117246E325617928.html
http://www.highbeam.com/doc/1P2-5794066.html?refid=gnews_1108
http://news.google.com/newspapers?id=s-IqAAAAIBAJ&amp;sjid=rUUEAAAAIBAJ&amp;pg=5698,2367470&amp;dq=obesity&amp;hl=en
http://www.highbeam.com/doc/1G1-132499351.html?refid=gnews_1108
http://www.highbeam.com/doc/1P2-10744320.html?refid=gnews_1108
http://www.highbeam.com/doc/1P2-10744362.html?refid=gnews_1108
http://www.earthtimes.org/articles/show/27543.html
http://www.zwire.com/site/news.cfm?newsid=17809973&amp;BRD=1675&amp;PAG=461&amp;dept_id=18171&amp;rfi=6
http://www.npr.org/templates/story/story.php?storyId=7199591
http://docs.newsbank.com/g/GooglePM/CS/lib00042,11721169AF080230.html
http://docs.newsbank.com/g/GooglePM/MT/lib00133,1171D2E0256C5280.html
http://www.usnews.com/usnews/health/articles/070205/5health.binge.htm
http://www.dailymail.co.uk/femail/article-433829/Size-zero-hysteria-London-Fashion-Week.html
http://www.iol.co.za/index.php?sf=14&amp;set_id=1&amp;click_id=31&amp;art_id=qw1170622990491B223
http://www.rte.ie/business/2007/0205/presswatch.html
http://showbizandstyle.inquirer.net/lifestyle/lifestyle/view_article.php?article_id=47478
http://news.google.com/newspapers?id=PPkhAAAAIBAJ&amp;sjid=v6IFAAAAIBAJ&amp;pg=1160,3116083&amp;dq=obesity&amp;hl=en
http://www.redorbit.com/news/health/827211/biovitrum_and_synphora_initiate_phase_ii_study_of_psoriasis_treatment/index.html
http://www.physorg.com/news89906423.html
http://www.redorbit.com/news/health/827418/cigna_healthy_rewards_expands_health_and_wellness_discounts_for_members/index.html
http://docs.newsbank.com/g/GooglePM/HN/lib00129,11838621B4655868.html
http://www.genengnews.com/news/bnitem.aspx?name=12307277
http://goliath.ecnext.com/premium/0199/0199-6217530.html
http://www.medicalnewstoday.com/medicalnews.php?newsid=62085
http://www.highbeam.com/doc/1Y1-102888221.html?refid=gnews_1108
http://www.in-pharmatechnologist.com/Industry-Drivers/AstraZeneca-s-job-cuts-latest-symptom-of-widespread-trend
http://www.wtopnews.com/index.php?nid=598&amp;sid=1053592
http://calorielab.com/news/2007/02/05/nibbles-masterfoods-to-stop-targeting-kids%E2%80%A6in-uk/
http://www.highbeam.com/doc/1P2-10317211.html?refid=gnews_1108
http://www.medscape.com/viewarticle/551527
http://www.highbeam.com/doc/1P2-10317214.html?refid=gnews_1108
http://www.zawya.com/Story.cfm/sidZAWYA20070205031915
http://www.highbeam.com/doc/1P2-10317201.html?refid=gnews_1108
http://www.medicalnewstoday.com/medicalnews.php?newsid=62348
http://goliath.ecnext.com/premium/0199/0199-6253711.html
http://www.state-journal.com/news/article/1565592
http://www.nanotech-now.com/news.cgi?story_id=20215
http://pittsburghlive.com/x/valleynewsdispatch/s_491781.html
http://www.marketresearch.com/product/display.asp?productid=1680271&amp;xs=r&amp;g=1&amp;curr=AUD&amp;kw=&amp;view=abs
http://docs.newsbank.com/g/GooglePM/MRJB/lib02018,11EF68385FF025C0.html
http://goliath.ecnext.com/premium/0199/0199-6219826.html
http://www.scandasia.com/viewNews.php?coun_code=th&amp;news_id=3226
http://www.highbeam.com/doc/1P2-13231679.html?refid=gnews_1108
http://seattlepi.nwsource.com/swift/302402_mary05.html
http://www.cancernetwork.com/display/article/10165/59233?pageNumber=2
http://www.highbeam.com/doc/1N1-118389150E0DF620.html?refid=gnews_1108
http://www.highbeam.com/doc/1P1-134623464.html?refid=gnews_1108
http://docs.newsbank.com/g/GooglePM/LBCB/lib00761,1171FFD9CE8A8CA8.html
http://www.digitaljournal.com/article/107309/General_Mills_to_add_healthy_diet_messages_to_kids_products
http://goliath.ecnext.com/premium/0199/0199-6295069.html
http://www.wbhm.org/News/2006/NatureDeficit.html
http://docs.newsbank.com/g/GooglePM/GVRB/lib01141,1171D0910890E6D0.html
http://www.infozine.com/news/stories/op/storiesView/sid/20713/
http://www.highbeam.com/doc/1P1-134623442.html?refid=gnews_1108
http://goliath.ecnext.com/premium/0199/0199-6213862.html
http://www.scoop.co.nz/stories/GE0702/S00009.htm
http://www.financialexpress.com/news/edible-oil-manufacturers-cashing-in-on-lifestyle-disorder/189558/
http://docs.newsbank.com/g/GooglePM/WBCB/lib00763,1184F89D2376E738.html
http://www.highbeam.com/doc/1P2-10630375.html?refid=gnews_1108
http://www.highbeam.com/doc/1P1-134615789.html?refid=gnews_1108
http://www.wkyc.com/news/health/health_article.aspx?storyid=62697
http://www.highbeam.com/doc/1P2-8986606.html?refid=gnews_1108
http://www.highbeam.com/doc/1Y1-102888222.html?refid=gnews_1108
http://www.highbeam.com/doc/1N1-1183853367E6D418.html?refid=gnews_1108
http://www.theherald.co.za/herald/2007/02/05/lstyle/lst02_05022007.htm
http://www.just-food.com/article.aspx?id=97385
http://www.masslive.com/hampfrank/republican/index.ssf?/base/news-8/117066526028210.xml&amp;coll=1
http://www.opednews.com/articles/genera_evelyn_p_070205_nobody_buys_lilly_s_.htm
http://goliath.ecnext.com/premium/0199/0199-6213903.html
http://www.prweb.com/releases/YoNaturals/healthy_vending_machines/prweb501032.htm
http://www.caterersearch.com/Articles/2007/05/02/313519/The-changing-face-of-breakfast.htm
http://www.financialexpress.com/fe_full_story.php?content_id=153700
http://goliath.ecnext.com/premium/0199/0199-6215847.html
http://goliath.ecnext.com/premium/0199/0199-6910255.html
http://www.theguardian.pe.ca/index.cfm?sid=26603&amp;sc=102
http://www.mad.co.uk/Main/News/Articlex/7ae6691a55954532b6e0ab5b85ea081d/Sustain-to-pass-junk-food-bill.html
http://www.highbeam.com/doc/1P2-13231665.html?refid=gnews_1108
http://pqasb.pqarchiver.com/smgpubs/access/1210689811.html?dids=1210689811:1210689811&amp;FMT=ABS&amp;FMTS=ABS:FT&amp;type=current&amp;date=Feb+05%2C+2007&amp;author=&amp;pub=The+Herald&amp;desc=HEALTH+NEWS&amp;pqatl=google
http://www.highbeam.com/doc/1P1-134623767.html?refid=gnews_1108
http://www.highbeam.com/doc/1P2-12910225.html?refid=gnews_1108
http://www.sciencedaily.com/releases/2007/02/070204133431.htm
http://www.npicenter.com/anm/anmviewer.asp?a=17607&amp;z=6
http://goliath.ecnext.com/premium/0199/0199-6217230.html
http://www.highbeam.com/doc/1P2-10048703.html?refid=gnews_1108
http://www.highbeam.com/doc/1P2-13235009.html?refid=gnews_1108
http://docs.newsbank.com/g/GooglePM/NOBB/lib00523,1171C23FCDBCA1D0.html
http://news.google.com/newspapers?id=BSYyAAAAIBAJ&amp;sjid=dq0FAAAAIBAJ&amp;pg=3622,1024268&amp;dq=obesity&amp;hl=en
http://www.just-drinks.com/analysis/health-and-wellness-you-look-good-we-look-good_id89225.aspx
http://www.medscape.com/viewarticle/550879;meddomainjsession=dhS2KWbTLh7DBCtGQFX2v6yXQJWJXJr6cLBQL8hhHhsGTRv7R4Q2!720744538
http://docs.newsbank.com/g/GooglePM/YHRB/lib00691,1171F00EEEF721E0.html
http://www.arkansasleader.com/2007/02/editorialsno-more-privacy.html
http://docs.newsbank.com/g/GooglePM/AC/lib00091,1172654ADF30A268.html
http://www.highbeam.com/doc/1P2-10630413.html?refid=gnews_1108
http://www.nysun.com/article/47998
http://www.recordonline.com/apps/pbcs.dll/article?AID=/20070205/ENTERTAIN/70205049
http://news.google.com/newspapers?id=AsEfAAAAIBAJ&amp;sjid=bNgEAAAAIBAJ&amp;pg=2834,512661&amp;dq=obesity&amp;hl=en
http://www.journal-register.com/local/local_story_036114311.html
http://docs.newsbank.com/g/GooglePM/WVRB/lib01964,117516C88134698D.html
http://docs.newsbank.com/g/GooglePM/NATB/lib00696,11720116091DC938.html
http://news.google.com/newspapers?id=ktQJAAAAIBAJ&amp;sjid=0kkDAAAAIBAJ&amp;pg=6859,3386200&amp;dq=obesity&amp;hl=en
http://news.google.com/newspapers?id=f5slAAAAIBAJ&amp;sjid=jfQFAAAAIBAJ&amp;pg=4979,454493&amp;dq=obesity&amp;hl=en
http://news.google.com/newspapers?id=XQ4hAAAAIBAJ&amp;sjid=PHUFAAAAIBAJ&amp;pg=1332,587546&amp;dq=obesity&amp;hl=en
http://news.google.com/newspapers?id=se0pAAAAIBAJ&amp;sjid=g2QFAAAAIBAJ&amp;pg=2130,697969&amp;dq=obesity&amp;hl=en
http://www.redorbit.com/news/technology/827275/parents_say_their_1_health_concern_is_the_overuse_of/index.html
http://www.merid.org/NDN/more.php?articleID=865&amp;search=%2FNDN%2Farchive.php%3FdoSearch%3D1%26stakeholders%255B%255D%3DAcademia&amp;scorePrecent=100
http://www.newswise.com/articles/former-president-clinton-to-present-landon-lecture-at-k-state?ret=/articles/list&amp;category=latest&amp;page=171&amp;search%5Bsub_section%5D=33&amp;search%5Bsort%5D=date+desc&amp;search%5Bhas_multimedia%5D=&amp;search%5Bstatus%5D=3
http://www.just-drinks.com/article.aspx?id=89237
http://www.cancernetwork.com/gynecologic-cancer/content/article/10165/59133?pageNumber=1
http://news.google.com/newspapers?id=ktQJAAAAIBAJ&amp;sjid=0kkDAAAAIBAJ&amp;pg=6933,3420691&amp;dq=obesity&amp;hl=en
http://goliath.ecnext.com/premium/0199/0199-6229186.html
http://news.google.com/newspapers?id=f5slAAAAIBAJ&amp;sjid=jfQFAAAAIBAJ&amp;pg=3524,450604&amp;dq=obesity&amp;hl=en
http://goliath.ecnext.com/premium/0199/0199-6260526.html
http://docs.newsbank.com/g/GooglePM/CRGB/lib00212,1172037F88F0E508.html
http://www.loislaw.com/gpc/index.htp?dockey=20078835@NCWCOMP
http://health.actualno.com/news_91977.html
http://www.metodista.br/ppc/mudancas/mudancas-12-2/obesidade-na-crianca-algumas-consideracoes
http://www.cbsnews.com/stories/2007/02/06/health/main2438250.shtml
http://www.washingtonpost.com/wp-dyn/content/article/2007/02/06/AR2007020601336.html
http://www.highbeam.com/doc/1P2-10756718.html?refid=gnews_1108
http://news.google.com/newspapers?id=Gu4gAAAAIBAJ&amp;sjid=MXIFAAAAIBAJ&amp;pg=1220,1195452&amp;dq=obesity&amp;hl=en
http://news.google.com/newspapers?id=g6EpAAAAIBAJ&amp;sjid=XOwDAAAAIBAJ&amp;pg=3035,1453137&amp;dq=obesity&amp;hl=en
http://www.southernillinoisan.com/articles/2007/02/06/top/19137501.txt
http://sfgate.com/cgi-bin/article.cgi?f=/c/a/2007/02/06/BAG29NVPU46.DTL
http://www.highbeam.com/doc/1P2-10087260.html?refid=gnews_1108
http://www.theindychannel.com/family/10947935/detail.html
http://www.broadcastingcable.com/article/107643-Look_For_Big_Names_at_Obesity_Meeting.php
http://www.loislaw.com/gpc/index.htp?dockey=20070094@FDCR
http://news.google.com/newspapers?id=MqcxAAAAIBAJ&amp;sjid=vKoFAAAAIBAJ&amp;pg=3098,4911078&amp;dq=obesity&amp;hl=en
http://www.diabetesincontrol.com/articles/diabetes-news/4531&amp;action=1
http://goliath.ecnext.com/premium/0199/0199-6221116.html
http://goliath.ecnext.com/premium/0199/0199-6224475.html
http://www.highbeam.com/doc/1P2-13231776.html?refid=gnews_1108
http://www.medicalnewstoday.com/medicalnews.php?newsid=62366
http://www.nytimes.com/2007/02/06/health/06iht-sneating.4491388.html
http://www.theage.com.au/news/national/330000-buys-tick-of-approval/2007/02/05/1170524026024.html
http://www.firstcoastnews.com/news/health/news-article.aspx?storyid=75502
http://www.nature.com/oby/journal/v16/n2/full/oby200749a.html
http://www.canada.com/edmontonjournal/news/business/story.html?id=80df0883-c4f9-42de-acfb-01d3b181f43c
http://pqasb.pqarchiver.com/washingtonpost/access/1211162041.html?dids=1211162041:1211162041&amp;FMT=ABS&amp;FMTS=ABS:FT&amp;type=current&amp;date=Feb+06%2C+2007&amp;author=Sally+Squires&amp;pub=The+Washington+Post&amp;desc=Stealth+Calories&amp;pqatl=google
http://pqasb.pqarchiver.com/orlandosentinel/access/1211271861.html?dids=1211271861:1211271861&amp;FMT=ABS&amp;FMTS=ABS:FT&amp;type=current&amp;date=Feb+06%2C+2007&amp;author=Kristin+Finan%2C+Houston+Chronicle&amp;pub=Orlando+Sentinel&amp;desc=Talk+to+your+child+about+weight%3B+Easy%3F+No%2C+but+you're+the+parent.+And+make+sure+the+whole+family+joins+in+the+solution.&amp;pqatl=google
http://www.emaxhealth.com/77/9408.html
http://www.sciencedaily.com/releases/2007/02/070205232519.htm
http://www.msnbc.msn.com/id/17004973/
http://www.thestar.com/printarticle/178567
http://www.msnbc.msn.com/id/16927021/
http://www.foxnews.com/story/0,2933,250587,00.html
http://www.heraldsun.com.au/entertainment/tv/reality-bite-for-tv-show/story-e6frf9ho-1111112946513
http://pqasb.pqarchiver.com/nypost/access/1211506551.html?dids=1211506551:1211506551&amp;FMT=ABS&amp;FMTS=ABS:FT&amp;type=current&amp;date=Feb+06%2C+2007&amp;author=JASMIN+K.+WILLIAMS&amp;pub=New+York+Post&amp;desc=SAVING+YOUR+BRAIN+-+RISKS+OF+STROKES+DIMINISH+WITH+SMALL+CHANGES+IN+DIET+AND+LIFESTYLE&amp;pqatl=google
http://www.thestar.com/News/article/178598
http://www.suntimes.com/lifestyles/fashion/244658,CST-FTR-models06.article
http://www.news.com.au/adelaidenow/story/0,22606,21183931-5006336,00.html
http://pqasb.pqarchiver.com/timesdispatch/access/1213091391.html?dids=1213091391:1213091391&amp;FMT=ABS&amp;FMTS=ABS:FT&amp;type=current&amp;date=Feb+06%2C+2007&amp;author=A+Barton+Hinkle&amp;pub=Richmond+Times+-+Dispatch&amp;desc=Why+Not+Ban+Donorcycles+Outright%3F&amp;pqatl=google
http://docs.newsbank.com/g/GooglePM/RM/lib00243,117218305EB25278.html
http://www.highbeam.com/doc/1P1-134714550.html?refid=gnews_1108
http://pqasb.pqarchiver.com/bostonherald/access/1211586261.html?dids=1211586261:1211586261&amp;FMT=ABS&amp;FMTS=ABS:FT&amp;type=current&amp;date=Feb+06%2C+2007&amp;author=&amp;pub=Boston+Herald&amp;desc=LETTERS+To+The+Editor&amp;pqatl=google
http://docs.newsbank.com/g/GooglePM/DTNB/lib00279,11721FCED3D6E350.html
http://pqasb.pqarchiver.com/newsday/access/1211097631.html?dids=1211097631:1211097631&amp;FMT=ABS&amp;FMTS=ABS:FT&amp;type=current&amp;date=Feb+06%2C+2007&amp;author=JACQUELINE+L.+SALMON.+THE+WASHINGTON+POST&amp;pub=Newsday+(Combined+editions)&amp;desc=NUTRITION%2C+For+the+fat+flock%3A+What+would+Jesus+eat%3F&amp;pqatl=google
http://pqasb.pqarchiver.com/orlandosentinel/access/1211271771.html?dids=1211271771:1211271771&amp;FMT=ABS&amp;FMTS=ABS:FT&amp;type=current&amp;date=Feb+06%2C+2007&amp;author=Katherine+Hobson%2C+U.S.+News+and+World+Report&amp;pub=Orlando+Sentinel&amp;desc=Backers+may+slant+results+of+research&amp;pqatl=google
http://www.highbeam.com/doc/1P2-3718726.html?refid=gnews_1108
http://www.highbeam.com/doc/1P2-13099970.html?refid=gnews_1108
http://www.highbeam.com/doc/1P2-13099943.html?refid=gnews_1108
http://docs.newsbank.com/g/GooglePM/NWEC/lib00284,11726DF3F1884C40.html
http://www.bloomberg.com/apps/news?pid=20601102&amp;sid=aoYyrgpCNNyI&amp;refer=uk
http://www.roanoke.com/theedge/stories%5Cwb/103368
http://news.google.com/newspapers?id=0x0SAAAAIBAJ&amp;sjid=Y_MDAAAAIBAJ&amp;pg=5018,3671856&amp;dq=obesity&amp;hl=en
http://pqasb.pqarchiver.com/dailypress/access/1211626931.html?dids=1211626931:1211626931&amp;FMT=ABS&amp;FMTS=ABS:FT&amp;type=current&amp;date=Feb+06%2C+2007&amp;author=Daily+Press&amp;pub=Daily+Press&amp;desc=LOCAL+NEWS+BRIEFS+-+NEWPORT+NEWS%2F+NORFOLK%2F+HAMPTON%2F+WILLIAMSBURG%2F+SUFFOLK&amp;pqatl=google
http://news.google.com/newspapers?id=GQAOAAAAIBAJ&amp;sjid=p3gDAAAAIBAJ&amp;pg=6705,155799&amp;dq=obesity&amp;hl=en
http://docs.newsbank.com/g/GooglePM/MT/lib00133,1172355AA2FC5068.html
http://news.google.com/newspapers?id=mIkVAAAAIBAJ&amp;sjid=sAkEAAAAIBAJ&amp;pg=3353,2962362&amp;dq=obesity&amp;hl=en
http://www.highbeam.com/doc/1P2-5794779.html?refid=gnews_1108
http://www.theledger.com/article/20070206/NEWS/702060313
http://docs.newsbank.com/g/GooglePM/ND/lib00103,11730792450B7D18.html
http://www.highbeam.com/doc/1P2-5794777.html?refid=gnews_1108
http://docs.newsbank.com/g/GooglePM/IDSB/lib00001,1172330C4F13F088.html
http://www.highbeam.com/doc/1P2-5794757.html?refid=gnews_1108
http://docs.newsbank.com/g/GooglePM/BX/lib00105,117228A36E72F208.html
http://www.guidrynews.com/story.aspx?id=1000000519
http://www.medicalnewstoday.com/articles/62219.php
http://www.physorg.com/news89985026.html
http://www.genengnews.com/news/bnitem.aspx?name=12372973
http://www.thefutoncritic.com/news.aspx?id=20070206showtime01
http://www.theherald.co.uk/news/news/display.var.1171288.0.0.php
http://www.highbeam.com/doc/1P2-10087137.html?refid=gnews_1108
http://news.google.com/newspapers?id=Gu4gAAAAIBAJ&amp;sjid=MXIFAAAAIBAJ&amp;pg=1392,1195759&amp;dq=obesity&amp;hl=en
http://pqasb.pqarchiver.com/thestar/access/1211196721.html?dids=1211196721:1211196721&amp;FMT=ABS&amp;FMTS=ABS:FT&amp;type=current&amp;date=Feb+06%2C+2007&amp;author=BRENT+LAWSON&amp;pub=The+Spectator&amp;desc=From+wartime+malnutrition+to+the+perils+of+trans+fats&amp;pqatl=google
http://www.health24.com/news/Whats_happening/1-3439,39168.asp
http://www.highbeam.com/doc/1P1-134665315.html?refid=gnews_1108
http://www.keloland.com/NewsDetail6162.cfm?Id=54479
http://www.highbeam.com/doc/1P2-12535371.html?refid=gnews_1108
http://www.highbeam.com/doc/1P1-134655133.html?refid=gnews_1108
http://pqasb.pqarchiver.com/thestar/access/1211198081.html?dids=1211198081:1211198081&amp;FMT=ABS&amp;FMTS=ABS:FT&amp;type=current&amp;date=Feb+06%2C+2007&amp;author=&amp;pub=The+Spectator&amp;desc=Health+news&amp;pqatl=google
http://www.dailynewstribune.com/opinion/8998951990826369023
http://www.highbeam.com/doc/1P2-10317423.html?refid=gnews_1108
http://docs.newsbank.com/g/GooglePM/VA/lib00512,11720B392D4EF7F0.html
http://www.diabetesincontrol.com/articles/diabetes-news/4532&amp;Itemid=8&amp;action=1
http://www.diabetesincontrol.com/contact-us/4530-&amp;action=1&amp;action=1
http://www.highbeam.com/doc/1N1-118388506AEF9B90.html?refid=gnews_1108
http://www.mad.co.uk/Main/Home/Articlex/cc027109fa844141a11d2016bff7517a/The-wheel-thing.html
http://www.highbeam.com/doc/1P2-13235141.html?refid=gnews_1108
http://www.diabetesincontrol.com/articles/diabetes-news/4528&amp;action=1&amp;action=1
http://www.csnews.com/csn/news/article_display.jsp?vnu_content_id=1003542054
http://news.softpedia.com/news/Avoid-the-Tourist-Syndrome-46446.shtml
http://news.thomasnet.com/fullstory/505380/2399
http://www.gm.tv/index.cfm?articleid=24238
http://www.highbeam.com/doc/1P1-134655138.html?refid=gnews_1108
http://www.outsourcing-pharma.com/Clinical-Development/Covance-steps-up-Chinese-presence
http://abclocal.go.com/wpvi/story?section=healthcheck&amp;id=5005512
http://www.thecrimson.com/article.aspx?ref=516813
http://www.halifaxcourier.co.uk/ViewArticle.aspx?ArticleID=2026353&amp;SectionID=700
http://docs.newsbank.com/g/GooglePM/MEVB/lib02178,117280415C3D9958.html
http://docs.newsbank.com/g/GooglePM/PCRB/lib00758,117248EF2C885C30.html
http://www.highbeam.com/doc/1P1-134665535.html?refid=gnews_1108
http://www.loislaw.com/gpc/index.htp?dockey=20065118@FDCR
http://www.marketresearch.com/map/prod/1456339.html
http://www.hospitalitynet.org/news/154000320/4030196.html
http://www.chowk.com/articles/11571
http://docs.newsbank.com/g/GooglePM/MRJB/lib02018,11EF68398965EDF8.html
http://www.highbeam.com/doc/1P2-10630465.html?refid=gnews_1108
http://news.google.com/newspapers?id=nvQyAAAAIBAJ&amp;sjid=Xg8GAAAAIBAJ&amp;pg=1566,2175478&amp;dq=obesity&amp;hl=en
http://www.hhmi.org/bulletin/may2007/features/pill6.html
http://goliath.ecnext.com/premium/0199/0199-6221470.html
http://www.basqueresearch.com/berria_irakurri.asp?Gelaxka=1_1&amp;Berri_Kod=1178&amp;hizk=I
http://www.brenhambanner.com/articles/2007/02/06/news/news03.txt
http://www.highbeam.com/doc/1P2-12535458.html?refid=gnews_1108
http://www.summitdaily.com/article/20070206/NEWS/102060040
http://www.midsussextimes.co.uk/ViewArticle2.aspx?SectionID=516&amp;ArticleID=2027260
http://www.foodnavigator.com/Science-Nutrition/Tate-Lyle-targets-dairy-drink-boom
http://www.bismarcktribune.com/articles/2007/02/07/news/local/128398.txt
http://www.highbeam.com/doc/1P1-134665464.html?refid=gnews_1108
http://goliath.ecnext.com/premium/0199/0199-6223957.html
http://www.highbeam.com/doc/1P2-11272718.html?refid=gnews_1108
http://www.freshplaza.com/2007/0206/1-1_au_growcom.html
http://www.grist.org/article/farm_bill3/
http://www.highbeam.com/doc/1P1-134615906.html?refid=gnews_1108
http://www.reflector-online.com/news/2007/02/06/Opinion/Mississippi.Move.Forward-2699005.shtml
http://www.highbeam.com/doc/1P2-12535294.html?refid=gnews_1108
http://www.cjonline.com/stories/020607/kan_145365373.shtml
http://goliath.ecnext.com/premium/0199/0199-6223320.html
http://www.merid.org/NDN/more.php?articleID=868
http://www.e-dental.com/content/news/article.asp?docid=%7B5A5F3919-8C6F-4BB0-B244-02E7D739C39E%7D
http://news.google.com/newspapers?id=MqcxAAAAIBAJ&amp;sjid=vKoFAAAAIBAJ&amp;pg=3856,5079238&amp;dq=obesity&amp;hl=en
http://docs.newsbank.com/g/GooglePM/CCAB/lib01563,117263CEDBF9A6D0.html
http://docs.newsbank.com/g/GooglePM/LBEB/lib00862,11721272D57D4820.html
http://www.martinsvillebulletin.com/article.cfm?ID=7949
http://www.10news.com/news/10948214/detail.html
http://www.annals.org/content/146/3/157.abstract/reply
http://www.sidneyherald.com/articles/2007/02/07/homespun_-_lifestyles/hs02.txt
http://www.southcoasttoday.com/daily/02-07/02-07-07/06health.htm
http://www.hometown-pages.com/main.asp?SectionID=11&amp;SubSectionID=94&amp;ArticleID=14972&amp;TM=55973.25
http://www.livescience.com/health/070206_bad_ed.html
http://www.hhmi.org/bulletin/may2007/features/pill2.html
http://www.ameinfo.com/108924.html
http://www.tcudailyskiff.com/news/2007/02/06/News/The-Sonoma.Way-2699473.shtml
http://goliath.ecnext.com/premium/0199/0199-6220159.html
http://goliath.ecnext.com/premium/0199/0199-6221483.html
http://www.loislaw.com/gpc/index.htp?dockey=20513364@FDCR
http://goliath.ecnext.com/premium/0199/0199-6223399.html
http://goliath.ecnext.com/premium/0199/0199-6223702.html
http://pqasb.pqarchiver.com/thestar/access/1211495341.html?dids=1211495341:1211495341&amp;FMT=ABS&amp;FMTS=ABS:FT&amp;type=current&amp;date=Feb+06%2C+2007&amp;author=LAURA+THOMPSON&amp;pub=Daily+Mercury&amp;desc=MPP+a+good+sport+at+sports+promotion%3B+Province+delivers+cash+to+improve+schools'+intramural+sports+programs&amp;pqatl=google
http://docs.newsbank.com/g/GooglePM/MM/lib00296,1181EE9A736D8318.html
http://docs.newsbank.com/g/GooglePM/NP/lib00287,118388506AEF9B90.html
http://www.lswn.it/comunicati/stampa/2007/tendenza_ad_ingrassare_colpa_del_gene_cb1
http://www.xagenasalute.it/index.php?show=3716&amp;pageNum=0
http://www.albawaba.com/en/countries/UAE/209320
http://www.ivanhoe.com/channels/p_channelstory.cfm?storyid=15486
http://docs.newsbank.com/g/GooglePM/OBNB/lib00518,11726B26DF90E308.html
http://docs.newsbank.com/g/GooglePM/ET/lib00121,117261E1A91A23F8.html
http://www.carbwire.com/2007/02/07/steven_greenstreet_directs_new_obesity_documentary
http://docs.newsbank.com/g/GooglePM/CTPB/lib00565,1172CA691E497AA0.html
http://www.starnewsgroup.com.au/story/34866
http://www.highbeam.com/doc/1P2-10633847.html?refid=gnews_1108
http://www.highbeam.com/doc/1P2-10308363.html?refid=gnews_1108
http://www.arabnews.com/?page=1&amp;section=0&amp;article=91858&amp;d=7&amp;m=2&amp;y=2007&amp;pix=kingdom.jpg&amp;category=Kingdom
http://docs.newsbank.com/g/GooglePM/MN/lib00172,1172D7EAA2059070.html
http://www.connectionnewspapers.com/article.asp?article=240807&amp;paper=65&amp;cat=104
http://www.siliconvalley.com/ci_5174286
http://www.medicalnewstoday.com/articles/62431.php
http://seattletimes.nwsource.com/html/foodwine/2003559833_syrup07.html
http://docs.newsbank.com/g/GooglePM/YKDB/lib00597,11727577561993D8.html
http://docs.newsbank.com/g/GooglePM/CSTB/lib00224,11726F5DC2CC4730.html
[truncated: 12,101,038 more chars]
