# Supplementary material for: Discovering opinion leaders for medical topics using news articles
Source: J Biomed Semantics. 2012 Mar 15;3:2. doi: 10.1186/2041-1480-3-2 (PMC3338075; doi:10.1186/2041-1480-3-2)
Supplement: Additional file 2 — Centrality measures and other comparison of the identified opinion leaders. This table lists the relative centrality measures of the identified opinion leaders, their presence in the Wikipedia, their mention frequency in the news articles and their publication counts in Obesity. [file 2041-1480-3-2-S2.XLS]

## Sheet: Anonymous version
Person	Wiki	Mentions	PubMed	Between	Eigen	Close	FDC
person1	yes	119	117	yes	yes	yes	yes
person2	yes	119	68	yes	yes	yes	yes
person3	yes	88	420	yes	no	yes	yes
person4	yes	86	72	no	no	no	yes
person5	yes	84	41	no	no	no	yes
person6	yes	72	23	no	no	no	yes
person7	yes	67	86	no	no	no	no
person8	yes	57	635	yes	no	yes	yes
person9	yes	57	25	no	no	yes	no
person10	yes	50	144	yes	no	no	no
person11	yes	49	166	no	no	no	yes
person12	yes	41	41	yes	no	yes	yes
person13	yes	39	81	yes	no	no	no
person14	yes	38	180	yes	no	no	yes
person15	yes	35	71	yes	no	yes	no
person16	yes	33	24	yes	no	yes	no
person17	yes	27	15	yes	no	yes	no
person18	yes	23	84	no	no	no	yes
person19	yes	22	21	yes	no	no	no
person20	yes	19	37	no	yes	no	yes
person21	yes	19	181	no	yes	no	no
person22	yes	19	21	no	no	yes	no
person23	yes	12	35	no	yes	no	no
person24	yes	9	89	no	yes	no	no
person25	yes	9	71	no	no	yes	no
person26	yes	8	31	no	no	yes	no
person27	yes	3	43	no	yes	no	no
person28	no	140	46	yes	no	yes	yes
person29	no	82	137	yes	yes	yes	yes
person30	no	74	74	no	no	no	no
person31	no	71	69	yes	no	no	no
person32	no	63	213	no	yes	no	no
person33	no	62	80	yes	yes	no	yes
person34	no	62	157	yes	no	no	no
person35	no	56	18	yes	yes	yes	yes
person36	no	50	79	yes	yes	yes	yes
person37	no	48	186	no	yes	no	no
person38	no	33	11	no	yes	no	no
person39	no	30	18	yes	no	yes	yes
person40	no	29	221	no	no	yes	no
person41	no	26	101	no	no	yes	no
person42	no	25	25	no	yes	no	no
person43	no	21	23	yes	no	no	no
person44	no	18	127	no	no	yes	no
person45	no	15	91	no	yes	no	yes
person46	no	12	96	no	yes	yes	no
person47	no	12	59	no	yes	no	no
person48	no	12	276	no	no	no	yes
person49	no	4	63	no	yes	no	no
person50	no	3	175	no	yes	no	no
person51	no	2	49	no	no	no	yes
